# Supplementary material for: Co-transfer of functionally interdependent genes contributes to genome mosaicism in lambdoid phages
Source: Microb Genom. 2022 Nov 24;8(11):mgen000915. doi: 10.1099/mgen.0.000915 (PMC9836094; doi:10.1099/mgen.0.000915)
Supplement: Supplementary material 2 [file mgen-8-915-s002.xlsx]

## Sheet: Table S1
A) Focus phages
Phage	GenBank	RefSeq	Genome length (bp)	Authors
Gifsy	-	NC_010393	45840	McClelland,M (PubmedID 11677609)
HK022	AF069308	NC_002166	40751	Juhala,R.J (PubmedID 10860721)
HK106	JQ086369	NC_019768	41468	Refardt,D (this paper)
HK140	JQ086370	NC_019710	40710	Refardt,D (this paper)
HK225	JQ086371	NC_019717	45366	Refardt,D (this paper)
HK446	JQ086372	NC_019714	39026	Refardt,D (this paper)
HK542	JQ086373	NC_019769	38964	Refardt,D (this paper)
HK544	JQ086374	NC_019767	40155	Refardt,D (this paper)
HK620	AF335538	NC_002730	38297	Clark,A.J (PubmedID 11518522)
HK629	JQ182735	NC_019711	47288	Refardt,D (this paper)
HK630	JQ086376	NC_019723	47090	Refardt,D (this paper)
HK633	JQ086377	NC_019719	41528	Refardt,D (this paper)
HK97	AF069529	NC_002167	39732	Juhala,R.J (PubmedID 10860721)
Lambda (λPaPa)	J02459	NC_001416	48502	Peltz,S.W (PubmedID 3038914)
mEp043c-1	JQ182734	NC_019706	42780	Refardt,D (this paper)
mEp213	JQ182733	NC_019720	44120	Refardt,D (this paper)
mEp234	JQ182732	NC_019715	39578	Refardt,D (this paper)
mEp235	JQ182731	NC_019708	37595	Refardt,D (this paper)
mEp237	JQ182730	NC_019704	44375	Refardt,D (this paper)
mEp390	JQ182729	NC_019721	40029	Refardt,D (this paper)
mEp460	JQ182728	NC_019716	44510	Refardt,D (this paper)
mEpX1	JQ182727	NC_019709	41567	Refardt,D (this paper)
mEpX2	JQ182726	NC_019705	38759	Refardt,D (this paper)
N15	AF064539	NC_001901	46375	Lobocka,M.B (PubmedID 8631680)
P22	AF527608	NC_002371	41724	Pedulla,M.L (PubmedID 12562822)
phi80	JX871397	NC_021190	46149	Rotman,E. (PubmedID 23042999)
B) NCBI phages
GenBank ID	Length
HM173637.1	36661
KY979108.1	40469
AB426868.1	41660
GQ422451.1	41136
MK770415.1	42016
C) E. coli prophages
Phage genome	Bacteria genome (GenBank ID)	Start	Stop	Length
CP000243.1_7	CP000243.1	4985033	5027016	41984
CP000468.1_11	CP000468.1	5000558	5054487	53930
CP001969.1_15	CP001969.1	5031567	5080072	48506
CP003034.1_15	CP003034.1	5237358	5286739	49382
CP006784.1_8	CP006784.1	2930404	2976144	45741
CP007149.1_7	CP007149.1	4511672	4572451	60780
CP010119.1_4	CP010119.1	2945327	2985591	40265
CP010121.1_7	CP010121.1	4483028	4536292	53265
CP010145.1_5	CP010145.1	2078843	2125383	46541
CP010145.1_7	CP010145.1	4612434	4659403	46970
CP010157.1_2	CP010157.1	3201212	3249020	47809
CP010160.1_3	CP010160.1	1196009	1243440	47432
CP010172.1_1	CP010172.1	54569	99095	44527
CP010236.1_6	CP010236.1	4496459	4545554	49096
CP010240.1_4	CP010240.1	2888007	2931147	43141
CP010371.1_1	CP010371.1	296403	342786	46384
CP010371.1_6	CP010371.1	4308796	4344455	35660
CP012380.1_6	CP012380.1	2869660	2968837	99178
CP013837.1_9	CP013837.1	5093742	5144568	50827
CP014667.1_7	CP014667.1	5039140	5082603	43464
CP015138.1_5	CP015138.1	3118075	3164506	46432
CP015834.1_8	CP015834.1	4703271	4759678	56408
CP015912.1_6	CP015912.1	3560209	3603703	43495
CP016546.1_3	CP016546.1	1958068	2008181	50114
CP018948.1_9	CP018948.1	4345249	4414017	68769
CP018991.1_8	CP018991.1	1622628	1668755	46128
CP019250.1_4	CP019250.1	3147133	3176781	29649
CP019280.1_9	CP019280.1	4677604	4723906	46303
CP020514.1_5	CP020514.1	4526112	4585603	59492
CP021683.1_3	CP021683.1	3364358	3410496	46139
CP022730.1_3	CP022730.1	1237937	1285607	47671
CP023142.1_8	CP023142.1	4381480	4436042	54563
CP023346.1_11	CP023346.1	5009837	5056251	46415
CP023844.1_10	CP023844.1	5065983	5115311	49329
CP024223.1_6	CP024223.1	4330172	4357438	27267
CP024256.1_3	CP024256.1	1886441	1932119	45679
CP024257.1_7	CP024257.1	4047065	4101120	54056
CP024650.2_7	CP024650.2	4993795	5039952	46158
CP024855.1_4	CP024855.1	3824734	3867790	43057
CP025048.1_4	CP025048.1	3411031	3460862	49832
CP025840.1_4	CP025840.1	1013311	1067273	53963
CP025906.1_4	CP025906.1	3018664	3063433	44770
CP025913.1_2	CP025913.1	2187385	2235422	48038
CP026399.1_12	CP026399.1	4416200	4481036	64837
CP026491.1_6	CP026491.1	1521915	1568195	46281
CP026853.1_9	CP026853.1	4992514	5050407	57894
CP027126.1_1	CP027126.1	499953	531968	32016
CP027351.1_12	CP027351.1	4485076	4531855	46780
CP027534.1_4	CP027534.1	2124995	2171369	46375
CP027640.1_1	CP027640.1	284698	328114	43417
CP029741.1_6	CP029741.1	2629083	2704732	75650
CP031134.1_6	CP031134.1	2926953	2998263	71311
CP032265.1_2	CP032265.1	1610127	1661051	50925
CP033096.1_5	CP033096.1	3063717	3118182	54466
CP033762.1_6	CP033762.1	4363172	4410367	47196
CP039404.1_3	CP039404.1	823221	870408	47188
CP041448.1_1	CP041448.1	2074584	2133686	59103
CP041448.1_4	CP041448.1	2926155	2978747	52593
CP041448.1_7	CP041448.1	4089614	4142925	53312
CP041919.1_5	CP041919.1	2281869	2311825	29957
CP042969.1_3	CP042969.1	2364762	2390833	26072
CP043181.1_2	CP043181.1	2914313	2980021	65709
CP043752.1_5	CP043752.1	2918655	2969307	50653
CP043950.1_9	CP043950.1	3867019	3912449	45431

## Sheet: Table S2
Genome	Protein	Start	End	Strand	Product	Operon	Protein cluster	Gene transfer
AB426868.1	924860.peg.1	1	225	1	Phage terminase, small subunit	late	215	0
AB426868.1	924860.peg.2	203	1702	1	Phage terminase, large subunit	late	279	0
AB426868.1	924860.peg.3	1702	3879	1	Phage portal (connector) protein	late	284	0
AB426868.1	924860.peg.4	3893	4804	1	Phage capsid and scaffold	late	288	0
AB426868.1	924860.peg.5	4804	6096	1	Phage major capsid protein of Caudovirales	late	290	0
AB426868.1	924860.peg.6	6135	6344	1	hypothetical protein	late	293	0
AB426868.1	924860.peg.7	6328	6828	1	Phage packaged DNA stabilization protein	late	294	0
AB426868.1	924860.peg.8	6788	8206	1	DNA stabilization, phage-associated	late	223	1
AB426868.1	924860.peg.9	8210	8848	1	head completion protein	late	224	0
AB426868.1	924860.peg.10	8848	9303	1	Phage head decoration protein (P22 Dec-like)	late	216	1
AB426868.1	924860.peg.11	9306	9995	1	Phage DNA transfer protein	late	217	1
AB426868.1	924860.peg.12	10006	11421	1	Phage DNA transfer protein	late	218	0
AB426868.1	924860.peg.13	11421	13250	1	Phage DNA transfer protein for transport across the cytoplasmic membrane	late	274	0
AB426868.1	924860.peg.14	13273	13767	-1	superinfection exclusion protein		275	0
AB426868.1	924860.peg.15	13798	14163	1	Phage protein		219	1
AB426868.1	924860.peg.16	14177	14356	-1	Phage protein		276	0
AB426868.1	924860.peg.17	14456	14707	-1	Phage transcriptional regulator Mnt (ACLAME 243)		277	0
AB426868.1	924860.peg.18	14798	14959	1	Phage repressor	late	278	0
AB426868.1	924860.peg.19	15028	15930	1	putative antirepressor protein	late	220	0
AB426868.1	924860.peg.20	16141	18144	1	Phage tailspike		280	0
AB426868.1	924860.peg.21	18203	19660	-1	Phage protein		281	0
AB426868.1	924860.peg.22	19650	20582	-1	Bactoprenol glucosyl transferase		282	0
AB426868.1	924860.peg.23	20681	20932	1	hypothetical protein		283	0
AB426868.1	924860.peg.24	21290	22453	-1	Phage integrase	early_left	136	1
AB426868.1	924860.peg.25	22683	23318	-1	hypothetical protein	early_left	329	0
AB426868.1	924860.peg.26	23419	23598	-1	hypothetical protein	early_left	194	1
AB426868.1	924860.peg.27	23695	24648	-1	Phage EaA protein	early_left	330	0
AB426868.1	924860.peg.28	24652	24846	-1	hypothetical protein	early_left	331	0
AB426868.1	924860.peg.29	24843	25436	-1	Phage EaD protein	early_left	332	0
AB426868.1	924860.peg.30	25433	25792	-1	Phage EaF protein	early_left	415	0
AB426868.1	924860.peg.31	25901	26398	-1	Eae protein	early_left	333	0
AB426868.1	924860.peg.32	26386	26556	-1	Phage protein	early_left	59	0
AB426868.1	924860.peg.33	26567	26860	-1	Phage anti-RecBCD 2	early_left	69	1
AB426868.1	924860.peg.34	26907	27191	-1	Phage anti-RecBCD 1	early_left	285	0
AB426868.1	924860.peg.35	27191	27808	-1	essential recombination function protein Erf	early_left	125	0
AB426868.1	924860.peg.36	27805	27948	-1	DNA recombinase, phage-associated	early_left	286	0
AB426868.1	924860.peg.37	27938	28126	-1	inhibitor of host septation	early_left	287	0
AB426868.1	924860.peg.38	28107	28265	-1	Phage protein	early_left	104	0
AB426868.1	924860.peg.39	28351	28662	-1	Superinfection exclusion protein (Protein gp17)	early_left	334	0
AB426868.1	924860.peg.40	28810	29013	-1	Phage protein	early_left	335	0
AB426868.1	924860.peg.41	29013	29249	-1	Phage protein	early_left	336	0
AB426868.1	924860.peg.42	29286	29480	-1	Phage restriction alleviation ral	early_left	157	0
AB426868.1	924860.peg.43	29695	30273	1	Phage superinfection exclusion protein B	early_left	221	1
AB426868.1	924860.peg.44	30294	30596	-1	Phage antitermination protein N	early_left	289	0
AB426868.1	924860.peg.45	30664	30828	1	FIG01048878: hypothetical protein	immunity	416	0
AB426868.1	924860.peg.46	30950	31600	-1	Phage repressor protein cI	immunity	80	1
AB426868.1	924860.peg.47	31681	31866	1	Phage repressor protein	early_right	195	1
AB426868.1	924860.peg.48	31973	32251	1	Phage activator protein cII	early_right	70	1
AB426868.1	924860.peg.49	32286	32432	1	Phage protein	early_right	158	1
AB426868.1	924860.peg.50	32425	33240	1	Phage DNA replication protein O	early_right	159	0
AB426868.1	924860.peg.51	33237	34613	1	DNA helicase (EC 3.6.4.12), phage-associated	early_right	160	1
AB426868.1	924860.peg.52	34687	35124	1	Phage recombination protein NinB	early_right	62	1
AB426868.1	924860.peg.53	35261	35437	1	Phage protein NinE	early_right	48	1
AB426868.1	924860.peg.54	35440	35772	1	Phage NinX	early_right	148	0
AB426868.1	924860.peg.55	35765	35941	1	Phage protein NinF	early_right	44	1
AB426868.1	924860.peg.56	35934	36545	1	Phage recombination protein NinG	early_right	96	1
AB426868.1	924860.peg.57	36542	36766	1	Phage NinY	early_right	291	0
AB426868.1	924860.peg.58	36763	36966	1	Phage protein NinH	early_right	46	0
AB426868.1	924860.peg.59	36947	37126	1	Phage protein	early_right	292	0
AB426868.1	924860.peg.60	37123	37746	1	Phage antitermination protein Q	early_right	63	1
AB426868.1	924860.peg.61	38181	38507	1	Phage holin	late	47	1
AB426868.1	924860.peg.62	38491	38928	1	Phage lysozyme R (EC 3.2.1.17)	late	222	0
AB426868.1	924860.peg.63	38925	39362	1	Phage endopeptidase Rz	late	1	1
AB426868.1	924860.peg.64	39512	40117	1	Phage Rha protein	late	337	0
AB426868.1	924860.peg.65	40382	40642	-1	hypothetical protein	late	417	0
AB426868.1	924860.peg.66	40950	41192	1	Orf80	late	338	1
AB426868.1	924860.peg.67	41194	41373	1	FIG01047621: hypothetical protein	late	339	1
AB426868.1	924860.peg.68	41397	41660	1	Phage terminase, small subunit	late	215	0
CP000243.1_7	924865.peg.1	2	370	-1	16S rRNA (guanine(1207)-N(2))-methyltransferase (EC 2.1.1.172)		538	0
CP000243.1_7	924865.peg.2	473	886	1	DNA polymerase III psi subunit (EC 2.7.7.7)		170	0
CP000243.1_7	924865.peg.3	855	1301	1	Ribosomal-protein-S18p-alanine acetyltransferase (EC 2.3.1.128)		71	0
CP000243.1_7	924865.peg.4	1316	1993	1	Pyrimidine 5'-nucleotidase YjjG (EC 3.1.3.5)		72	0
CP000243.1_7	924865.peg.5	2379	3593	1	Integrase		64	0
CP000243.1_7	924865.peg.6	3969	4985	-1	hypothetical protein		197	0
CP000243.1_7	924865.peg.7	5338	5532	-1	Phage protein	early_left	73	0
CP000243.1_7	924865.peg.8	5532	6326	-1	Phage ea22 protein	early_left	97	0
CP000243.1_7	924865.peg.9	6323	6688	-1	hypothetical protein	early_right	341	0
CP000243.1_7	924865.peg.10	6690	7046	-1	Phage ea22 protein	early_left	340	0
CP000243.1_7	924865.peg.11	7046	7408	-1	Phage EaE protein	early_left	39	0
CP000243.1_7	924865.peg.12	7399	7935	-1	COG1896: Predicted hydrolases of HD superfamily	early_left	27	0
CP000243.1_7	924865.peg.13	8063	8887	-1	Uncharacterized protein YfdQ	early_left	29	0
CP000243.1_7	924865.peg.14	8953	9315	-1	Uncharacterized protein YfdP	early_left	30	0
CP000243.1_7	924865.peg.15	9681	9941	1	hypothetical protein		196	0
CP000243.1_7	924865.peg.16	10038	10730	-1	Transcriptional regulator, Xre family		49	0
CP000243.1_7	924865.peg.17	10828	11088	1	Phage DNA binding protein	early_right	50	0
CP000243.1_7	924865.peg.18	11081	11632	1	Uncharacterized protein YmfL	early_right	24	0
CP000243.1_7	924865.peg.19	11629	12780	1	rha protein	early_right	35	0
CP000243.1_7	924865.peg.20	12777	13001	1	FIG00638770: hypothetical protein	early_right	34	0
CP000243.1_7	924865.peg.21	12998	13816	1	Phage DNA replication protein O	early_right	36	0
CP000243.1_7	924865.peg.22	13819	14307	1	Uncharacterized protein YfdN	early_right	28	0
CP000243.1_7	924865.peg.23	14307	14960	1	Phage DNA N-6-adenine methyltransferase	early_right	37	0
CP000243.1_7	924865.peg.24	14957	15283	1	Phage protein similar to LexA	early_right	25	0
CP000243.1_7	924865.peg.25	15280	15669	1	Holliday junction resolvase / Crossover junction endodeoxyribonuclease rusA (EC 3.1.22.-)	early_right	22	0
CP000243.1_7	924865.peg.26	15689	16486	1	Phage protein	early_right	23	0
CP000243.1_7	924865.peg.27	16494	17483	1	Phage protein YdfU family	early_right	19	0
CP000243.1_7	924865.peg.28	17501	17866	1	Phage antitermination protein Q	early_right	45	0
CP000243.1_7	924865.peg.29	17951	18397	-1	hypothetical protein		171	0
CP000243.1_7	924865.peg.30	18486	18599	1	hypothetical protein	immunity	126	0
CP000243.1_7	924865.peg.31	18644	18871	1	Phage protein	immunity	32	0
CP000243.1_7	924865.peg.32	19022	20074	1	Phage DNA adenine methylase (EC 2.1.1.72)	late	31	0
CP000243.1_7	924865.peg.33	20142	20357	1	Phage holin/antiholin component S	late	12	1
CP000243.1_7	924865.peg.34	20357	20854	1	Phage lysozyme R (EC 3.2.1.17)	late	38	1
CP000243.1_7	924865.peg.35	20851	21318	1	Phage endopeptidase Rz	late	1	1
CP000243.1_7	924865.peg.36	21315	21458	1	Phage protein	late	33	1
CP000243.1_7	924865.peg.37	21872	22003	-1	hypothetical protein	late	98	0
CP000243.1_7	924865.peg.38	22134	22625	1	Fels-1 prophage protein	late	26	0
CP000243.1_7	924865.peg.39	22625	24727	1	Phage head, terminase DNA packaging protein A	late	11	0
CP000243.1_7	924865.peg.40	24724	24936	1	hypothetical protein	late	13	0
CP000243.1_7	924865.peg.41	24936	26444	1	Phage head, portal protein B	late	14	0
CP000243.1_7	924865.peg.42	26458	28416	1	Phage head, head-tail preconnector protease C / Phage head, scaffolding domain Nu3	late	15	0
CP000243.1_7	924865.peg.43	28503	28826	1	hypothetical protein	late	16	0
CP000243.1_7	924865.peg.44	28819	29094	1	hypothetical protein	late	17	0
CP000243.1_7	924865.peg.45	29106	29696	1	Phage tail, component Z	late	2	0
CP000243.1_7	924865.peg.46	29693	30094	1	Phage tail, component U	late	3	0
CP000243.1_7	924865.peg.47	30105	30848	1	Phage tail, major tail protein V	late	4	0
CP000243.1_7	924865.peg.48	30909	31295	1	Phage tail, component G	late	20	0
CP000243.1_7	924865.peg.49	31304	31633	1	Phage tail, component T	late	21	0
CP000243.1_7	924865.peg.50	31605	34661	1	Phage tail, tail length tape-measure protein H	late	18	0
CP000243.1_7	924865.peg.51	34661	34990	1	Phage tail tip, assembly protein M	late	7	0
CP000243.1_7	924865.peg.52	35000	35698	1	Phage tail tip, assembly protein L	late	5	1
CP000243.1_7	924865.peg.53	35811	36446	1	Phage tail tip, assembly protein K	late	8	1
CP000243.1_7	924865.peg.54	36443	36991	1	Phage tail tip, assembly protein I	late	6	1
CP000243.1_7	924865.peg.55	37052	40447	1	Phage tail tip, host specificity protein J	late	9	1
CP000243.1_7	924865.peg.56	40515	41114	1	Phage-encoded host-cell envelope protein Lom	late	10	1
CP000243.1_7	924865.peg.57	41115	41243	-1	FIG00638731: hypothetical protein	late	127	0
CP000243.1_7	924865.peg.58	41544	41984	-1	Phage tail fiber protein		539	0
CP000468.1_11	924866.peg.1	44	1075	-1	16S rRNA (guanine(1207)-N(2))-methyltransferase (EC 2.1.1.172)		178	0
CP000468.1_11	924866.peg.2	1178	1591	1	DNA polymerase III psi subunit (EC 2.7.7.7)		170	0
CP000468.1_11	924866.peg.3	1560	2006	1	Ribosomal-protein-S18p-alanine acetyltransferase (EC 2.3.1.128)		71	0
CP000468.1_11	924866.peg.4	2021	2698	1	Pyrimidine 5'-nucleotidase YjjG (EC 3.1.3.5)		72	0
CP000468.1_11	924866.peg.5	3084	4298	1	Integrase		64	0
CP000468.1_11	924866.peg.6	4674	5690	-1	hypothetical protein		197	0
CP000468.1_11	924866.peg.7	6043	6237	-1	Phage protein	early_left	73	0
CP000468.1_11	924866.peg.8	6237	6857	-1	Phage ea22 protein	early_left	97	0
CP000468.1_11	924866.peg.9	6857	7219	-1	Phage EaE protein	early_left	39	0
CP000468.1_11	924866.peg.10	7210	7776	-1	COG1896: Predicted hydrolases of HD superfamily	early_left	27	0
CP000468.1_11	924866.peg.11	7874	8698	-1	Uncharacterized protein YfdQ	early_left	29	0
CP000468.1_11	924866.peg.12	8764	9126	-1	Uncharacterized protein YfdP	early_left	30	0
CP000468.1_11	924866.peg.13	9515	9634	-1	hypothetical protein		179	0
CP000468.1_11	924866.peg.14	9849	10541	-1	Transcriptional regulator, Xre family		49	0
CP000468.1_11	924866.peg.15	10639	10899	1	Phage DNA binding protein	early_right	50	0
CP000468.1_11	924866.peg.16	10892	11443	1	Uncharacterized protein YmfL	early_right	24	0
CP000468.1_11	924866.peg.17	11440	12591	1	rha protein	early_right	35	0
CP000468.1_11	924866.peg.18	12588	12812	1	FIG00638770: hypothetical protein	early_right	34	0
CP000468.1_11	924866.peg.19	12809	13627	1	Phage DNA replication protein O	early_right	36	0
CP000468.1_11	924866.peg.20	13630	14118	1	Phage protein	early_right	28	0
CP000468.1_11	924866.peg.21	14118	14444	1	Phage protein similar to LexA	early_right	25	0
CP000468.1_11	924866.peg.22	14441	14830	1	Holliday junction resolvase / Crossover junction endodeoxyribonuclease rusA (EC 3.1.22.-)	early_right	22	0
CP000468.1_11	924866.peg.23	14850	15338	1	Phage protein	early_right	23	0
CP000468.1_11	924866.peg.24	15301	15648	1	Phage protein	early_right	23	0
CP000468.1_11	924866.peg.25	15656	16645	1	Phage protein YdfU family	early_right	19	0
CP000468.1_11	924866.peg.26	16659	17411	1	Phage antitermination protein Q	early_right	41	0
CP000468.1_11	924866.peg.27	17827	18039	-1	Cold shock protein of CSP family => CspF/CspH (naming convention as in E.coli)		199	0
CP000468.1_11	924866.peg.28	18340	18555	1	Cold shock protein of CSP family => CspB/CspG/CspI (naming convention as in E.coli)		199	0
CP000468.1_11	924866.peg.29	18919	19089	-1	hypothetical protein		540	0
CP000468.1_11	924866.peg.30	19317	19523	1	Phage holin/antiholin component S	late	12	1
CP000468.1_11	924866.peg.31	19528	20079	1	Uncharacterized protein, YdfR family	late	65	0
CP000468.1_11	924866.peg.32	20401	20934	1	Phage lysozyme R (EC 3.2.1.17)	late	52	1
CP000468.1_11	924866.peg.33	20931	21428	1	Uncharacterized protein RzpQ	late	226	0
CP000468.1_11	924866.peg.34	21629	21763	-1	hypothetical protein		418	0
CP000468.1_11	924866.peg.35	21789	22004	1	Cold shock protein of CSP family => CspB/CspG/CspI (naming convention as in E.coli)		199	0
CP000468.1_11	924866.peg.36	22276	22506	1	Uncharacterized protein YnfN		419	0
CP000468.1_11	924866.peg.37	22679	22852	1	GnsB protein		420	0
CP000468.1_11	924866.peg.38	23148	23354	1	Phage protein YbcW	late	227	0
CP000468.1_11	924866.peg.39	23449	23589	-1	hypothetical protein	late	421	0
CP000468.1_11	924866.peg.40	23645	23776	-1	hypothetical protein	late	98	0
CP000468.1_11	924866.peg.41	23907	24398	1	Fels-1 prophage protein	late	26	0
CP000468.1_11	924866.peg.42	24398	26500	1	Phage head, terminase DNA packaging protein A	late	11	0
CP000468.1_11	924866.peg.43	26497	26709	1	hypothetical protein	late	13	0
CP000468.1_11	924866.peg.44	26709	28217	1	Phage head, portal protein B	late	14	0
CP000468.1_11	924866.peg.45	28231	30189	1	Phage head, head-tail preconnector protease C / Phage head, scaffolding domain Nu3	late	15	0
CP000468.1_11	924866.peg.46	30276	30599	1	putative RecA/RadA recombinase	late	16	0
CP000468.1_11	924866.peg.47	30592	30867	1	hypothetical protein	late	17	0
CP000468.1_11	924866.peg.48	30879	31457	1	Phage tail, component Z	late	2	0
CP000468.1_11	924866.peg.49	31454	31855	1	Phage tail, component U	late	3	0
CP000468.1_11	924866.peg.50	31866	32609	1	Phage tail, major tail protein V	late	4	0
CP000468.1_11	924866.peg.51	32667	33056	1	Phage tail, component G	late	20	0
CP000468.1_11	924866.peg.52	33065	33394	1	Phage tail, component T	late	21	0
CP000468.1_11	924866.peg.53	33366	36431	1	Phage tail, tail length tape-measure protein H	late	18	0
CP000468.1_11	924866.peg.54	36431	36760	1	Phage tail tip, assembly protein M	late	7	0
CP000468.1_11	924866.peg.55	36770	37468	1	Phage tail tip, assembly protein L	late	5	1
CP000468.1_11	924866.peg.56	37542	38216	1	Phage tail tip, assembly protein K	late	8	1
CP000468.1_11	924866.peg.57	38213	38761	1	Phage tail tip, assembly protein I	late	6	1
CP000468.1_11	924866.peg.58	38822	42217	1	Phage tail tip, host specificity protein J	late	9	1
CP000468.1_11	924866.peg.59	42285	42884	1	Phage-encoded host-cell envelope protein Lom	late	10	1
CP000468.1_11	924866.peg.60	42949	45327	1	Phage tail fiber, side tail fiber protein Stf	late	83	0
CP000468.1_11	924866.peg.61	45327	45608	1	hypothetical protein	late	138	0
CP000468.1_11	924866.peg.62	45618	46322	1	hypothetical protein	late	228	0
CP000468.1_11	924866.peg.63	46333	46626	1	hypothetical protein	late	84	0
CP000468.1_11	924866.peg.64	46854	47444	-1	Serine recombinase, PinQ/PinR-type		295	1
CP000468.1_11	924866.peg.65	47761	47994	-1	Uncharacterized protein, YnaE family		342	1
CP000468.1_11	924866.peg.66	48451	48606	1	hypothetical protein	late	229	0
CP000468.1_11	924866.peg.67	48603	48851	-1	DNA-damage-inducible protein I	early_left	43	0
CP000468.1_11	924866.peg.68	49071	50657	1	Peptide chain release factor 3		105	0
CP000468.1_11	924866.peg.69	51050	51655	1	Osmotically inducible protein OsmY		128	0
CP000468.1_11	924866.peg.70	51782	51943	1	UPF0391 membrane protein YtjA		129	0
CP000468.1_11	924866.peg.71	52065	53138	1	Uncharacterized protein YjjU		161	0
CP000468.1_11	924866.peg.72	53135	53914	1	Putative deoxyribonuclease YjjV		180	0
CP001969.1_15	924879.peg.1	245	1468	1	Integrase		64	0
CP001969.1_15	924879.peg.2	1653	2894	1	hypothetical protein		230	0
CP001969.1_15	924879.peg.3	3180	3374	-1	Phage protein	early_left	73	0
CP001969.1_15	924879.peg.4	3371	3718	-1	Uncharacterized protein YfdT	early_left	139	0
CP001969.1_15	924879.peg.5	3715	4593	-1	Phage protein NinC	early_right	162	0
CP001969.1_15	924879.peg.6	4584	5120	-1	COG1896: Predicted hydrolases of HD superfamily	early_left	27	0
CP001969.1_15	924879.peg.7	5249	6073	-1	Uncharacterized protein YfdQ	early_left	29	0
CP001969.1_15	924879.peg.8	6139	6519	-1	Uncharacterized protein YfdP	early_left	30	0
CP001969.1_15	924879.peg.9	6516	6665	-1	DNA recombination-dependent growth factor C	early_left	424	0
CP001969.1_15	924879.peg.10	7246	7920	-1	Phage repressor protein cI		53	0
CP001969.1_15	924879.peg.11	8011	8211	1	hypothetical protein	early_right	54	0
CP001969.1_15	924879.peg.12	8255	8806	1	Uncharacterized protein YmfL	early_right	24	0
CP001969.1_15	924879.peg.13	8803	9639	1	putative antirepressor	early_right	35	0
CP001969.1_15	924879.peg.14	9632	9868	1	FIG00638770: hypothetical protein	early_right	34	0
CP001969.1_15	924879.peg.15	9865	10683	1	Phage DNA replication protein O	early_right	36	0
CP001969.1_15	924879.peg.16	10680	11174	1	Uncharacterized protein YfdN	early_right	28	0
CP001969.1_15	924879.peg.17	11174	11827	1	Phage DNA N-6-adenine methyltransferase	early_right	37	0
CP001969.1_15	924879.peg.18	11824	12150	1	Phage protein similar to LexA	early_right	25	0
CP001969.1_15	924879.peg.19	12147	12536	1	Holliday junction resolvase / Crossover junction endodeoxyribonuclease rusA (EC 3.1.22.-)	early_right	22	0
CP001969.1_15	924879.peg.20	12556	13398	1	Phage protein	early_right	23	0
CP001969.1_15	924879.peg.21	13406	14395	1	Phage protein YdfU family	early_right	19	0
CP001969.1_15	924879.peg.22	14409	15161	1	Phage antitermination protein Q	early_right	41	0
CP001969.1_15	924879.peg.23	15291	15404	1	hypothetical protein	early_right	74	0
CP001969.1_15	924879.peg.24	15442	15867	1	hypothetical protein	immunity	55	0
CP001969.1_15	924879.peg.25	16493	16624	-1	hypothetical protein		422	0
CP001969.1_15	924879.peg.26	16682	16897	1	Phage holin/antiholin component S	late	12	1
CP001969.1_15	924879.peg.27	16897	17394	1	Phage lysozyme R (EC 3.2.1.17)	late	38	1
CP001969.1_15	924879.peg.28	17391	17828	1	Phage endopeptidase Rz	late	1	1
CP001969.1_15	924879.peg.29	17825	17968	1	Phage protein	late	33	1
CP001969.1_15	924879.peg.30	18099	18290	-1	hypothetical protein		541	0
CP001969.1_15	924879.peg.31	18674	19168	1	Fels-1 prophage protein	late	26	0
CP001969.1_15	924879.peg.32	19168	21270	1	Phage head, terminase DNA packaging protein A	late	11	0
CP001969.1_15	924879.peg.33	21267	21479	1	hypothetical protein	late	13	0
CP001969.1_15	924879.peg.34	21479	22987	1	Phage head, portal protein B	late	14	0
CP001969.1_15	924879.peg.35	23001	24959	1	Phage head, head-tail preconnector protease C / Phage head, scaffolding domain Nu3	late	15	0
CP001969.1_15	924879.peg.36	25046	25369	1	hypothetical protein	late	16	0
CP001969.1_15	924879.peg.37	25362	25637	1	hypothetical protein	late	17	0
CP001969.1_15	924879.peg.38	25649	26239	1	Phage tail, component Z	late	2	0
CP001969.1_15	924879.peg.39	26236	26637	1	Phage tail, component U	late	3	0
CP001969.1_15	924879.peg.40	26648	27391	1	Phage tail, major tail protein V	late	4	0
CP001969.1_15	924879.peg.41	27452	27838	1	Phage tail, component G	late	20	0
CP001969.1_15	924879.peg.42	27847	28176	1	Phage tail, component T	late	21	0
CP001969.1_15	924879.peg.43	28148	31213	1	Phage tail, tail length tape-measure protein H	late	18	0
CP001969.1_15	924879.peg.44	31213	31542	1	Phage tail tip, assembly protein M	late	7	0
CP001969.1_15	924879.peg.45	31552	32250	1	Phage tail tip, assembly protein L	late	5	1
CP001969.1_15	924879.peg.46	32256	32999	1	Phage tail tip, assembly protein K	late	8	1
CP001969.1_15	924879.peg.47	32996	33544	1	Phage tail tip, assembly protein I	late	6	1
CP001969.1_15	924879.peg.48	33605	37000	1	Phage tail tip, host specificity protein J	late	9	1
CP001969.1_15	924879.peg.49	37068	37667	1	Phage-encoded host-cell envelope protein Lom	late	10	1
CP001969.1_15	924879.peg.50	37732	40089	1	Phage tail fiber, side tail fiber protein Stf	late	83	0
CP001969.1_15	924879.peg.51	40089	40358	1	hypothetical protein	late	343	0
CP001969.1_15	924879.peg.52	40371	41411	1	hypothetical protein	late	231	0
CP001969.1_15	924879.peg.53	41454	41741	1	hypothetical protein	late	84	0
CP001969.1_15	924879.peg.54	41849	43219	-1	hypothetical protein		232	0
CP001969.1_15	924879.peg.55	43197	43748	-1	hypothetical protein		233	0
CP001969.1_15	924879.peg.56	43786	43965	1	hypothetical protein		423	0
CP001969.1_15	924879.peg.57	43971	44219	-1	DNA-damage-inducible protein I	early_left	43	0
CP001969.1_15	924879.peg.58	44439	46025	1	Peptide chain release factor 3		105	0
CP001969.1_15	924879.peg.59	46418	47023	1	Osmotically inducible protein OsmY		128	0
CP001969.1_15	924879.peg.60	47132	47311	1	UPF0391 membrane protein YtjA		129	0
CP001969.1_15	924879.peg.61	47397	48506	1	Uncharacterized protein YjjU		161	0
CP003034.1_15	924882.peg.1	245	1468	1	Integrase		64	0
CP003034.1_15	924882.peg.2	1653	2894	1	hypothetical protein		230	0
CP003034.1_15	924882.peg.3	3023	3148	1	hypothetical protein		425	0
CP003034.1_15	924882.peg.4	3180	3374	-1	Phage protein	early_left	73	0
CP003034.1_15	924882.peg.5	3371	3718	-1	Uncharacterized protein YfdT	early_left	139	0
CP003034.1_15	924882.peg.6	3715	4593	-1	Phage protein NinC	early_right	162	0
CP003034.1_15	924882.peg.7	4584	5054	-1	COG1896: Predicted hydrolases of HD superfamily	early_left	27	0
CP003034.1_15	924882.peg.8	5247	6071	-1	Uncharacterized protein YfdQ	early_left	29	0
CP003034.1_15	924882.peg.9	6137	6517	-1	Uncharacterized protein YfdP	early_left	30	0
CP003034.1_15	924882.peg.10	6699	6845	1	hypothetical protein		296	0
CP003034.1_15	924882.peg.11	7222	7914	-1	Transcriptional regulator, Xre family		49	0
CP003034.1_15	924882.peg.12	8012	8272	1	Phage DNA binding protein	early_right	50	0
CP003034.1_15	924882.peg.13	8265	8816	1	Uncharacterized protein YmfL	early_right	24	0
CP003034.1_15	924882.peg.14	8813	9964	1	rha protein	early_right	35	0
CP003034.1_15	924882.peg.15	9961	10185	1	FIG00638770: hypothetical protein	early_right	34	0
CP003034.1_15	924882.peg.16	10182	10898	1	Phage DNA replication protein O	early_right	36	0
CP003034.1_15	924882.peg.17	11003	11491	1	Uncharacterized protein YfdN	early_right	28	0
CP003034.1_15	924882.peg.18	11491	12144	1	Phage DNA N-6-adenine methyltransferase	early_right	37	0
CP003034.1_15	924882.peg.19	12141	12467	1	Phage protein similar to LexA	early_right	25	0
CP003034.1_15	924882.peg.20	12464	12853	1	Holliday junction resolvase / Crossover junction endodeoxyribonuclease rusA (EC 3.1.22.-)	early_right	22	0
CP003034.1_15	924882.peg.21	12873	13682	1	Phage protein	early_right	23	0
CP003034.1_15	924882.peg.22	13690	14679	1	Phage protein YdfU family	early_right	19	0
CP003034.1_15	924882.peg.23	14693	15445	1	Phage antitermination protein Q	early_right	41	0
CP003034.1_15	924882.peg.24	15675	15902	1	Phage protein	immunity	32	0
CP003034.1_15	924882.peg.25	16053	17105	1	Phage DNA adenine methylase (EC 2.1.1.72)	late	31	0
CP003034.1_15	924882.peg.26	17173	17388	1	Phage holin/antiholin component S	late	12	1
CP003034.1_15	924882.peg.27	17388	17885	1	Phage lysozyme R (EC 3.2.1.17)	late	38	1
CP003034.1_15	924882.peg.28	17882	18349	1	Phage endopeptidase Rz	late	1	1
CP003034.1_15	924882.peg.29	18346	18489	1	Phage protein	late	33	1
CP003034.1_15	924882.peg.30	18631	18807	-1	hypothetical protein	late	42	0
CP003034.1_15	924882.peg.31	18875	19006	1	hypothetical protein	late	140	0
CP003034.1_15	924882.peg.32	19165	19659	1	Fels-1 prophage protein	late	26	0
CP003034.1_15	924882.peg.33	19659	21761	1	Phage head, terminase DNA packaging protein A	late	11	0
CP003034.1_15	924882.peg.34	21758	21970	1	hypothetical protein	late	13	0
CP003034.1_15	924882.peg.35	21970	23478	1	Phage head, portal protein B	late	14	0
CP003034.1_15	924882.peg.36	23492	25423	1	Phage head, head-tail preconnector protease C / Phage head, scaffolding domain Nu3	late	15	0
CP003034.1_15	924882.peg.37	25510	25833	1	hypothetical protein	late	16	0
CP003034.1_15	924882.peg.38	25826	26101	1	hypothetical protein	late	17	0
CP003034.1_15	924882.peg.39	26113	26691	1	Phage tail, component Z	late	2	0
CP003034.1_15	924882.peg.40	26688	27089	1	Phage tail, component U	late	3	0
CP003034.1_15	924882.peg.41	27100	27843	1	Phage tail, major tail protein V	late	4	0
CP003034.1_15	924882.peg.42	27904	28290	1	Phage tail, component G	late	20	0
CP003034.1_15	924882.peg.43	28299	28628	1	Phage tail, component T	late	21	0
CP003034.1_15	924882.peg.44	28600	31674	1	Phage tail, tail length tape-measure protein H	late	18	0
CP003034.1_15	924882.peg.45	31671	32000	1	Phage tail tip, assembly protein M	late	7	1
CP003034.1_15	924882.peg.46	32000	32698	1	Phage tail tip, assembly protein L	late	5	1
CP003034.1_15	924882.peg.47	32775	33446	1	Phage tail tip, assembly protein K	late	8	1
CP003034.1_15	924882.peg.48	33443	33985	1	Phage tail tip, assembly protein I	late	6	1
CP003034.1_15	924882.peg.49	34058	34396	1	hypothetical protein	late	200	0
CP003034.1_15	924882.peg.50	34463	37876	1	Phage tail tip, host specificity protein J	late	9	1
CP003034.1_15	924882.peg.51	37947	38546	1	Phage-encoded host-cell envelope protein Lom	late	10	1
CP003034.1_15	924882.peg.52	38605	40965	1	Phage tail fiber, side tail fiber protein Stf	late	83	0
CP003034.1_15	924882.peg.53	40965	41234	1	hypothetical protein	late	343	0
CP003034.1_15	924882.peg.54	41247	42287	1	hypothetical protein	late	231	0
CP003034.1_15	924882.peg.55	42330	42617	1	hypothetical protein	late	84	0
CP003034.1_15	924882.peg.56	42725	44095	-1	hypothetical protein		232	0
CP003034.1_15	924882.peg.57	44073	44624	-1	hypothetical protein		233	0
CP003034.1_15	924882.peg.58	44847	45095	-1	DNA-damage-inducible protein I	early_left	43	0
CP003034.1_15	924882.peg.59	45210	45374	-1	FIG00638693: hypothetical protein	early_left	141	0
CP003034.1_15	924882.peg.60	45327	46901	1	Peptide chain release factor 3		105	0
CP003034.1_15	924882.peg.61	47294	47899	1	Osmotically inducible protein OsmY		128	0
CP003034.1_15	924882.peg.62	48008	48187	1	UPF0391 membrane protein YtjA		129	0
CP003034.1_15	924882.peg.63	48309	49382	1	Uncharacterized protein YjjU		161	0
CP006784.1_8	924894.peg.1	1	156	1	hypothetical protein		542	0
CP006784.1_8	924894.peg.2	153	362	1	hypothetical protein		543	0
CP006784.1_8	924894.peg.3	376	597	1	hypothetical protein		426	0
CP006784.1_8	924894.peg.4	735	1097	-1	hypothetical protein	late	427	0
CP006784.1_8	924894.peg.5	1090	2160	-1	mRNA endoribonuclease LS	late	428	0
CP006784.1_8	924894.peg.6	2220	2375	-1	Phage DNA invertase	late	429	0
CP006784.1_8	924894.peg.7	2384	2503	-1	hypothetical protein	late	344	0
CP006784.1_8	924894.peg.8	2561	3145	-1	Phage tail fiber, tail fiber assembly protein Tfa	late	40	1
CP006784.1_8	924894.peg.9	3145	6171	-1	Phage tail fiber, side tail fiber protein Stf	late	76	1
CP006784.1_8	924894.peg.10	6236	6835	-1	Phage-encoded host-cell envelope protein Lom	late	10	1
CP006784.1_8	924894.peg.11	6902	10300	-1	Phage tail tip, host specificity protein J	late	9	1
CP006784.1_8	924894.peg.12	10361	10909	-1	Phage tail tip, assembly protein I	late	6	1
CP006784.1_8	924894.peg.13	10906	11580	-1	Phage tail tip, assembly protein K	late	8	1
CP006784.1_8	924894.peg.14	11654	12352	-1	Phage tail tip, assembly protein L	late	5	1
CP006784.1_8	924894.peg.15	12362	12691	-1	Phage tail tip, assembly protein M	late	7	0
CP006784.1_8	924894.peg.16	12691	15756	-1	Phage tail, tail length tape-measure protein H	late	18	0
CP006784.1_8	924894.peg.17	15728	16057	-1	Phage tail, component T	late	21	0
CP006784.1_8	924894.peg.18	16066	16452	-1	Phage tail, component G	late	20	0
CP006784.1_8	924894.peg.19	16513	17256	-1	Phage tail, major tail protein V	late	4	0
CP006784.1_8	924894.peg.20	17267	17668	-1	Phage tail, component U	late	3	0
CP006784.1_8	924894.peg.21	17665	18243	-1	Phage tail, component Z	late	2	0
CP006784.1_8	924894.peg.22	18255	18530	-1	hypothetical protein	late	17	0
CP006784.1_8	924894.peg.23	18523	18846	-1	hypothetical protein	late	16	0
CP006784.1_8	924894.peg.24	18934	20892	-1	Phage head, head-tail preconnector protease C / Phage head, scaffolding domain Nu3	late	15	0
CP006784.1_8	924894.peg.25	20906	22414	-1	Phage head, portal protein B	late	14	0
CP006784.1_8	924894.peg.26	22414	22626	-1	hypothetical protein	late	13	0
CP006784.1_8	924894.peg.27	22623	24725	-1	Phage head, terminase DNA packaging protein A	late	11	0
CP006784.1_8	924894.peg.28	24725	25219	-1	Fels-1 prophage protein	late	26	0
CP006784.1_8	924894.peg.29	25356	25481	1	hypothetical protein	late	98	0
CP006784.1_8	924894.peg.30	25895	26038	-1	Phage protein	late	33	1
CP006784.1_8	924894.peg.31	26035	26517	-1	Phage endopeptidase Rz	late	1	1
CP006784.1_8	924894.peg.32	26499	27032	-1	Phage lysozyme R (EC 3.2.1.17)	late	52	1
CP006784.1_8	924894.peg.33	27096	27446	-1	Uncharacterized protein, YdfR family	late	65	1
CP006784.1_8	924894.peg.34	27451	27666	-1	Phage holin/antiholin component S	late	12	1
CP006784.1_8	924894.peg.35	27734	28786	-1	Phage DNA adenine methylase (EC 2.1.1.72)	late	31	0
CP006784.1_8	924894.peg.36	28937	29140	-1	Phage protein	immunity	32	0
CP006784.1_8	924894.peg.37	29364	29789	-1	hypothetical protein	immunity	55	0
CP006784.1_8	924894.peg.38	29827	29940	-1	hypothetical protein	early_right	74	0
CP006784.1_8	924894.peg.39	30070	30822	-1	Phage antitermination protein Q	early_right	41	0
CP006784.1_8	924894.peg.40	30836	31825	-1	Phage protein YdfU family	early_right	19	0
CP006784.1_8	924894.peg.41	31833	32642	-1	Phage protein	early_right	23	0
CP006784.1_8	924894.peg.42	32662	33051	-1	Holliday junction resolvase / Crossover junction endodeoxyribonuclease rusA (EC 3.1.22.-)	early_right	22	0
CP006784.1_8	924894.peg.43	33048	33374	-1	Phage protein similar to LexA	early_right	25	0
CP006784.1_8	924894.peg.44	33371	34024	-1	Phage DNA N-6-adenine methyltransferase	early_right	37	0
CP006784.1_8	924894.peg.45	34024	34512	-1	Uncharacterized protein YfdN	early_right	28	0
CP006784.1_8	924894.peg.46	34515	35333	-1	Phage DNA replication protein O	early_right	36	0
CP006784.1_8	924894.peg.47	35330	35554	-1	FIG00638770: hypothetical protein	early_right	34	0
CP006784.1_8	924894.peg.48	35551	36702	-1	rha protein	early_right	35	0
CP006784.1_8	924894.peg.49	36699	37250	-1	Uncharacterized protein YmfL	early_right	24	0
CP006784.1_8	924894.peg.50	37243	37503	-1	Phage DNA binding protein	early_right	50	0
CP006784.1_8	924894.peg.51	37601	38293	1	Transcriptional regulator, Xre family		49	0
CP006784.1_8	924894.peg.52	39016	39378	1	Uncharacterized protein YfdP	early_left	30	0
CP006784.1_8	924894.peg.53	39444	40268	1	Uncharacterized protein YfdQ	early_left	29	0
CP006784.1_8	924894.peg.54	40397	40933	1	COG1896: Predicted hydrolases of HD superfamily	early_left	27	0
CP006784.1_8	924894.peg.55	40924	41286	1	Phage EaE protein	early_left	39	0
CP006784.1_8	924894.peg.56	41283	41498	1	FIG00642859: hypothetical protein	early_left	78	0
CP006784.1_8	924894.peg.57	41558	41764	1	hypothetical protein	early_left	99	0
CP006784.1_8	924894.peg.58	41725	42891	1	Phage integrase	early_left	85	0
CP006784.1_8	924894.peg.59	42950	44683	1	hypothetical protein	early_left	297	0
CP006784.1_8	924894.peg.60	44763	45662	1	DNA-methyltransferase		298	0
CP007149.1_7	924899.peg.1	26	184	1	hypothetical protein		544	0
CP007149.1_7	924899.peg.2	181	591	1	PsiE protein		548	0
CP007149.1_7	924899.peg.3	685	1575	-1	Maltodextrin ABC transporter, permease protein MdxG		549	0
CP007149.1_7	924899.peg.4	1590	3134	-1	Maltodextrin ABC transporter, permease protein MdxF		550	0
CP007149.1_7	924899.peg.5	3288	4478	-1	Maltodextrin ABC transporter, substrate-binding protein MdxE		551	0
CP007149.1_7	924899.peg.6	4777	5958	1	Maltose/maltodextrin transport ATP-binding protein MalK (EC 3.6.3.19)		554	0
CP007149.1_7	924899.peg.7	6033	7370	1	Maltoporin (maltose/maltodextrin high-affinity receptor, phage lambda receptor protein)		555	0
CP007149.1_7	924899.peg.8	7398	7517	1	hypothetical protein		557	0
CP007149.1_7	924899.peg.9	7693	8613	1	Maltose operon periplasmic protein MalM		558	0
CP007149.1_7	924899.peg.10	8626	8778	1	hypothetical protein		545	0
CP007149.1_7	924899.peg.11	8792	9289	1	Chorismate--pyruvate lyase (EC 4.1.3.40)		546	0
CP007149.1_7	924899.peg.12	9302	10174	1	4-hydroxybenzoate polyprenyltransferase (EC 2.5.1.39)		547	0
CP007149.1_7	924899.peg.13	10327	12810	-1	Glycerol-3-phosphate acyltransferase (EC 2.3.1.15)		430	0
CP007149.1_7	924899.peg.14	12921	13289	1	Diacylglycerol kinase (EC 2.7.1.107)		345	0
CP007149.1_7	924899.peg.15	13399	14007	1	SOS-response repressor and protease LexA (EC 3.4.21.88)		299	0
CP007149.1_7	924899.peg.16	14026	15405	1	DNA-damage-inducible protein F		300	0
CP007149.1_7	924899.peg.17	15521	15730	1	UPF0337 protein YjbJ		234	0
CP007149.1_7	924899.peg.18	15772	16287	-1	Zinc uptake regulation protein Zur		235	0
CP007149.1_7	924899.peg.19	16824	17333	1	hypothetical protein	immunity	181	0
CP007149.1_7	924899.peg.20	17330	17749	1	hypothetical protein	early_left	201	0
CP007149.1_7	924899.peg.21	17789	17962	1	hypothetical protein	early_left	142	0
CP007149.1_7	924899.peg.22	18010	18303	-1	FIG00640518: hypothetical protein	early_left	143	0
CP007149.1_7	924899.peg.23	18328	18900	-1	Exodeoxyribonuclease VIII (EC 3.1.11.-)	early_left	144	0
CP007149.1_7	924899.peg.24	18900	19640	-1	Phage ea22 protein	early_left	225	0
CP007149.1_7	924899.peg.25	19644	19931	-1	Phage protein	early_left	431	0
CP007149.1_7	924899.peg.26	19933	20718	-1	Phage ea22 protein	early_left	301	0
CP007149.1_7	924899.peg.27	20705	20953	-1	FIG00641267: hypothetical protein	early_left	236	0
CP007149.1_7	924899.peg.28	20946	21149	-1	hypothetical protein	early_left	78	0
CP007149.1_7	924899.peg.29	21146	21508	-1	Phage EaE protein	early_left	39	0
CP007149.1_7	924899.peg.30	21499	22035	-1	COG1896: Predicted hydrolases of HD superfamily	early_left	27	0
CP007149.1_7	924899.peg.31	22164	22988	-1	Uncharacterized protein YfdQ	early_left	29	0
CP007149.1_7	924899.peg.32	23054	23416	-1	Uncharacterized protein YfdP	early_left	30	0
CP007149.1_7	924899.peg.33	24139	24831	-1	Transcriptional regulator, Xre family		49	0
CP007149.1_7	924899.peg.34	24929	25189	1	Phage DNA binding protein	early_right	50	0
CP007149.1_7	924899.peg.35	25182	25733	1	Uncharacterized protein YmfL	early_right	24	0
CP007149.1_7	924899.peg.36	25730	26881	1	rha protein	early_right	35	0
CP007149.1_7	924899.peg.37	26878	27102	1	FIG00638770: hypothetical protein	early_right	34	0
CP007149.1_7	924899.peg.38	27099	27917	1	Phage DNA replication protein O	early_right	36	0
CP007149.1_7	924899.peg.39	27920	28408	1	Uncharacterized protein YfdN	early_right	28	0
CP007149.1_7	924899.peg.40	28408	29061	1	Phage DNA N-6-adenine methyltransferase	early_right	37	0
CP007149.1_7	924899.peg.41	29058	29384	1	Phage protein similar to LexA	early_right	25	0
CP007149.1_7	924899.peg.42	29381	29770	1	Holliday junction resolvase / Crossover junction endodeoxyribonuclease rusA (EC 3.1.22.-)	early_right	22	0
CP007149.1_7	924899.peg.43	29790	30599	1	Phage protein	early_right	23	0
CP007149.1_7	924899.peg.44	30607	31596	1	Phage protein YdfU family	early_right	19	0
CP007149.1_7	924899.peg.45	31614	31979	1	Phage antitermination protein Q	early_right	45	1
CP007149.1_7	924899.peg.46	32064	32510	-1	hypothetical protein		171	0
CP007149.1_7	924899.peg.47	32758	32985	1	Phage protein	immunity	32	0
CP007149.1_7	924899.peg.48	33136	34188	1	Phage DNA adenine methylase (EC 2.1.1.72)	late	31	0
CP007149.1_7	924899.peg.49	34256	34471	1	Phage holin/antiholin component S	late	12	1
CP007149.1_7	924899.peg.50	34476	34826	1	Uncharacterized protein, YdfR family	late	65	1
CP007149.1_7	924899.peg.51	34890	35423	1	Phage lysozyme R (EC 3.2.1.17)	late	52	1
CP007149.1_7	924899.peg.52	35420	35887	1	Phage endopeptidase Rz	late	1	1
CP007149.1_7	924899.peg.53	35884	36393	1	Phage protein	late	552	0
CP007149.1_7	924899.peg.54	36543	36665	-1	hypothetical protein		553	0
CP007149.1_7	924899.peg.55	36859	37416	1	hypothetical protein	late	202	0
CP007149.1_7	924899.peg.56	37406	37897	1	Fels-1 prophage protein	late	26	0
CP007149.1_7	924899.peg.57	37897	39999	1	Phage head, terminase DNA packaging protein A	late	11	0
CP007149.1_7	924899.peg.58	39996	40208	1	hypothetical protein	late	13	0
CP007149.1_7	924899.peg.59	40208	41716	1	Phage head, portal protein B	late	14	0
CP007149.1_7	924899.peg.60	41730	43688	1	Phage head, head-tail preconnector protease C / Phage head, scaffolding domain Nu3	late	15	0
CP007149.1_7	924899.peg.61	43775	44098	1	hypothetical protein	late	16	0
CP007149.1_7	924899.peg.62	44091	44366	1	hypothetical protein	late	17	0
CP007149.1_7	924899.peg.63	44378	44968	1	Phage tail, component Z	late	2	0
CP007149.1_7	924899.peg.64	44953	45366	1	Phage tail, component U	late	3	0
CP007149.1_7	924899.peg.65	45377	46120	1	Phage tail, major tail protein V	late	4	0
CP007149.1_7	924899.peg.66	46181	46567	1	Phage tail, component G	late	20	0
CP007149.1_7	924899.peg.67	46564	46905	1	Phage tail, component T	late	21	0
CP007149.1_7	924899.peg.68	46877	49933	1	Phage tail, tail length tape-measure protein H	late	18	0
CP007149.1_7	924899.peg.69	49933	50262	1	Phage tail tip, assembly protein M	late	7	0
CP007149.1_7	924899.peg.70	50272	50970	1	Phage tail tip, assembly protein L	late	5	1
CP007149.1_7	924899.peg.71	51047	51718	1	Phage tail tip, assembly protein K	late	8	1
CP007149.1_7	924899.peg.72	51715	52263	1	Phage tail tip, assembly protein I	late	6	1
CP007149.1_7	924899.peg.73	52324	55803	1	Phage tail tip, host specificity protein J	late	9	1
CP007149.1_7	924899.peg.74	55871	56470	1	Phage-encoded host-cell envelope protein Lom	late	10	1
CP007149.1_7	924899.peg.75	56622	57356	1	Phage tail fiber, side tail fiber protein Stf	late	556	0
CP007149.1_7	924899.peg.76	57380	58681	1	Phage tail fiber, side tail fiber protein Stf	late	83	0
CP007149.1_7	924899.peg.77	58678	58956	1	FIG00639828: hypothetical protein	late	138	0
CP007149.1_7	924899.peg.78	58969	59199	1	hypothetical protein	late	84	0
CP007149.1_7	924899.peg.79	59373	59621	-1	DNA-damage-inducible protein I	early_left	43	0
CP007149.1_7	924899.peg.80	59683	60780	-1	Phage integrase	early_left	163	0
CP010119.1_4	924914.peg.1	2	175	1	hypothetical protein		559	0
CP010119.1_4	924914.peg.2	208	1377	-1	Phage integrase	early_left	85	0
CP010119.1_4	924914.peg.3	1338	1544	-1	hypothetical protein	early_left	99	0
CP010119.1_4	924914.peg.4	1604	1819	-1	hypothetical protein	early_left	78	0
CP010119.1_4	924914.peg.5	1816	2178	-1	Phage EaE protein	early_left	39	0
CP010119.1_4	924914.peg.6	2169	2705	-1	COG1896: Predicted hydrolases of HD superfamily	early_left	27	0
CP010119.1_4	924914.peg.7	2833	3657	-1	Uncharacterized protein YfdQ	early_left	29	0
CP010119.1_4	924914.peg.8	3723	4085	-1	Uncharacterized protein YfdP	early_left	30	0
CP010119.1_4	924914.peg.9	4772	5446	-1	Phage repressor protein cI		53	0
CP010119.1_4	924914.peg.10	5432	5737	1	hypothetical protein	early_right	54	0
CP010119.1_4	924914.peg.11	5781	6332	1	Uncharacterized protein YmfL	early_right	24	0
CP010119.1_4	924914.peg.12	6329	7165	1	putative antirepressor	early_right	35	0
CP010119.1_4	924914.peg.13	7158	7394	1	FIG00638770: hypothetical protein	early_right	34	0
CP010119.1_4	924914.peg.14	7391	8209	1	Phage DNA replication protein O	early_right	36	0
CP010119.1_4	924914.peg.15	8206	8700	1	Uncharacterized protein YfdN	early_right	28	0
CP010119.1_4	924914.peg.16	8700	9353	1	Phage DNA N-6-adenine methyltransferase	early_right	37	0
CP010119.1_4	924914.peg.17	9350	9676	1	Phage protein similar to LexA	early_right	25	0
CP010119.1_4	924914.peg.18	9673	10062	1	Holliday junction resolvase / Crossover junction endodeoxyribonuclease rusA (EC 3.1.22.-)	early_right	22	0
CP010119.1_4	924914.peg.19	10082	10891	1	Phage protein	early_right	23	0
CP010119.1_4	924914.peg.20	10899	11888	1	Phage protein YdfU family	early_right	19	0
CP010119.1_4	924914.peg.21	11902	12654	1	Phage antitermination protein Q	early_right	41	0
CP010119.1_4	924914.peg.22	12736	13011	1	hypothetical protein	early_right	302	0
CP010119.1_4	924914.peg.23	12998	13360	1	hypothetical protein	immunity	55	0
CP010119.1_4	924914.peg.24	13602	13787	1	FIG00638312: hypothetical protein	immunity	32	0
CP010119.1_4	924914.peg.25	13938	14990	1	Phage DNA adenine methylase (EC 2.1.1.72)	late	31	0
CP010119.1_4	924914.peg.26	15058	15273	1	Phage holin/antiholin component S	late	12	1
CP010119.1_4	924914.peg.27	15273	15770	1	Phage lysozyme R (EC 3.2.1.17)	late	38	1
CP010119.1_4	924914.peg.28	15767	16234	1	Phage endopeptidase Rz	late	1	1
CP010119.1_4	924914.peg.29	16222	16374	1	Phage protein	late	33	1
CP010119.1_4	924914.peg.30	16516	16692	-1	hypothetical protein	late	42	0
CP010119.1_4	924914.peg.31	17050	17544	1	Fels-1 prophage protein	late	26	0
CP010119.1_4	924914.peg.32	17544	19646	1	Phage head, terminase DNA packaging protein A	late	11	0
CP010119.1_4	924914.peg.33	19643	19855	1	hypothetical protein	late	13	0
CP010119.1_4	924914.peg.34	19855	21330	1	Phage head, portal protein B	late	14	0
CP010119.1_4	924914.peg.35	21290	23335	1	Phage head, head-tail preconnector protease C / Phage head, scaffolding domain Nu3	late	15	0
CP010119.1_4	924914.peg.36	23422	23745	1	putative RecA/RadA recombinase	late	16	0
CP010119.1_4	924914.peg.37	23738	24013	1	hypothetical protein	late	17	0
CP010119.1_4	924914.peg.38	24025	24603	1	Phage tail, component Z	late	2	0
CP010119.1_4	924914.peg.39	24588	25001	1	Phage tail, component U	late	3	0
CP010119.1_4	924914.peg.40	25012	25755	1	Phage tail, major tail protein V	late	4	0
CP010119.1_4	924914.peg.41	25816	26202	1	Phage tail, component G	late	20	0
CP010119.1_4	924914.peg.42	26211	26540	1	Phage tail, component T	late	21	0
CP010119.1_4	924914.peg.43	26512	28299	1	Phage tail, tail length tape-measure protein H	late	18	0
CP010119.1_4	924914.peg.44	28280	29578	1	Phage tail, tail length tape-measure protein H	late	18	0
CP010119.1_4	924914.peg.45	29578	29907	1	Phage tail tip, assembly protein M	late	7	0
CP010119.1_4	924914.peg.46	29917	30615	1	Phage tail tip, assembly protein L	late	5	1
CP010119.1_4	924914.peg.47	30690	31364	1	Phage tail tip, assembly protein K	late	8	1
CP010119.1_4	924914.peg.48	31361	31909	1	Phage tail tip, assembly protein I	late	6	1
CP010119.1_4	924914.peg.49	31969	35367	1	Phage tail tip, host specificity protein J	late	9	1
CP010119.1_4	924914.peg.50	35434	36033	1	Phage-encoded host-cell envelope protein Lom	late	10	1
CP010119.1_4	924914.peg.51	36098	37411	1	Phage tail fiber, side tail fiber protein Stf	late	433	0
CP010119.1_4	924914.peg.52	37413	37682	1	Phage tail fiber, side tail fiber protein Stf	late	434	0
CP010119.1_4	924914.peg.53	37859	38839	1	Uncharacterized protein STM2137	late	560	0
CP010119.1_4	924914.peg.54	38882	39163	1	Phage protein	late	561	0
CP010119.1_4	924914.peg.55	39199	39423	-1	hypothetical protein		562	0
CP010119.1_4	924914.peg.56	39556	40260	1	hypothetical protein		563	0
CP010121.1_7	924916.peg.1	1	114	1	hypothetical protein		172	0
CP010121.1_7	924916.peg.2	168	287	-1	hypothetical protein		565	0
CP010121.1_7	924916.peg.3	431	1210	-1	Putative deoxyribonuclease YjjV		180	0
CP010121.1_7	924916.peg.4	1207	2280	-1	Uncharacterized protein YjjU		161	0
CP010121.1_7	924916.peg.5	2402	2563	-1	UPF0391 membrane protein YtjA		129	0
CP010121.1_7	924916.peg.6	2690	3295	-1	Osmotically inducible protein OsmY		128	0
CP010121.1_7	924916.peg.7	3688	5262	-1	Peptide chain release factor 3		105	0
CP010121.1_7	924916.peg.8	5215	5379	1	FIG00638693: hypothetical protein	early_left	141	0
CP010121.1_7	924916.peg.9	5681	6319	-1	hypothetical protein		568	0
CP010121.1_7	924916.peg.10	6316	8304	-1	putative DNA/RNA helicase		564	0
CP010121.1_7	924916.peg.11	8985	9278	-1	hypothetical protein	late	84	0
CP010121.1_7	924916.peg.12	9292	9993	-1	hypothetical protein	late	228	0
CP010121.1_7	924916.peg.13	10003	10284	-1	hypothetical protein	late	138	0
CP010121.1_7	924916.peg.14	10284	12656	-1	Phage tail fiber, side tail fiber protein Stf	late	83	0
CP010121.1_7	924916.peg.15	12715	16110	-1	Phage tail tip, host specificity protein J	late	9	1
CP010121.1_7	924916.peg.16	16171	16719	-1	Phage tail tip, assembly protein I	late	6	1
CP010121.1_7	924916.peg.17	16716	17351	-1	Phage tail tip, assembly protein K	late	8	1
CP010121.1_7	924916.peg.18	17464	18162	-1	Phage tail tip, assembly protein L	late	5	1
CP010121.1_7	924916.peg.19	18172	18501	-1	Phage tail tip, assembly protein M	late	7	0
CP010121.1_7	924916.peg.20	18501	21566	-1	Phage tail, tail length tape-measure protein H	late	18	0
CP010121.1_7	924916.peg.21	21538	21867	-1	Phage tail, component T	late	21	0
CP010121.1_7	924916.peg.22	21876	22262	-1	Phage tail, component G	late	20	0
CP010121.1_7	924916.peg.23	22323	23066	-1	Phage tail, major tail protein V	late	4	0
CP010121.1_7	924916.peg.24	23077	23478	-1	Phage tail, component U	late	3	0
CP010121.1_7	924916.peg.25	23475	24053	-1	Phage tail, component Z	late	2	0
CP010121.1_7	924916.peg.26	24065	24340	-1	hypothetical protein	late	17	0
CP010121.1_7	924916.peg.27	24333	24656	-1	hypothetical protein	late	16	0
CP010121.1_7	924916.peg.28	24743	26701	-1	Phage head, head-tail preconnector protease C / Phage head, scaffolding domain Nu3	late	15	0
CP010121.1_7	924916.peg.29	26715	28223	-1	Phage head, portal protein B	late	14	0
CP010121.1_7	924916.peg.30	28223	28435	-1	hypothetical protein	late	13	0
CP010121.1_7	924916.peg.31	28432	30534	-1	Phage head, terminase DNA packaging protein A	late	11	0
CP010121.1_7	924916.peg.32	30534	31028	-1	Fels-1 prophage protein	late	26	0
CP010121.1_7	924916.peg.33	31386	31556	1	hypothetical protein	late	42	0
CP010121.1_7	924916.peg.34	31603	32040	-1	Phage endopeptidase Rz	late	1	1
CP010121.1_7	924916.peg.35	32037	32513	-1	Phage lysozyme R (EC 3.2.1.17)	late	51	1
CP010121.1_7	924916.peg.36	32517	32948	-1	Phage holin/antiholin component S	late	346	0
CP010121.1_7	924916.peg.37	32929	33981	-1	Phage DNA adenine methylase (EC 2.1.1.72)	late	31	0
CP010121.1_7	924916.peg.38	34025	34132	-1	hypothetical protein	immunity	149	0
CP010121.1_7	924916.peg.39	34132	34335	-1	Phage protein	immunity	32	0
CP010121.1_7	924916.peg.40	34559	34984	-1	hypothetical protein	immunity	55	0
CP010121.1_7	924916.peg.41	35022	35183	-1	hypothetical protein	early_right	74	0
CP010121.1_7	924916.peg.42	35265	36017	-1	Phage antitermination protein Q	early_right	41	0
CP010121.1_7	924916.peg.43	36031	37020	-1	Phage protein YdfU family	early_right	19	0
CP010121.1_7	924916.peg.44	37028	37837	-1	Phage protein	early_right	23	0
CP010121.1_7	924916.peg.45	37857	38246	-1	Holliday junction resolvase / Crossover junction endodeoxyribonuclease rusA (EC 3.1.22.-)	early_right	22	0
CP010121.1_7	924916.peg.46	38243	38569	-1	Phage protein similar to LexA	early_right	25	0
CP010121.1_7	924916.peg.47	38566	39219	-1	Phage DNA N-6-adenine methyltransferase	early_right	37	0
CP010121.1_7	924916.peg.48	39219	39713	-1	Uncharacterized protein YfdN	early_right	28	0
CP010121.1_7	924916.peg.49	39710	40528	-1	Phage DNA replication protein O	early_right	36	0
CP010121.1_7	924916.peg.50	40525	40761	-1	FIG00638770: hypothetical protein	early_right	34	0
CP010121.1_7	924916.peg.51	40754	41590	-1	putative antirepressor	early_right	35	0
CP010121.1_7	924916.peg.52	41587	42138	-1	Uncharacterized protein YmfL	early_right	24	0
CP010121.1_7	924916.peg.53	42182	42382	-1	hypothetical protein	early_right	54	0
CP010121.1_7	924916.peg.54	42473	43147	1	Phage repressor protein cI		53	0
CP010121.1_7	924916.peg.55	43382	43588	1	FIG00640076: hypothetical protein		435	0
CP010121.1_7	924916.peg.56	43560	44246	-1	FIG00643513: hypothetical protein		436	0
CP010121.1_7	924916.peg.57	44464	44826	1	Uncharacterized protein YfdP	early_left	30	0
CP010121.1_7	924916.peg.58	44892	45716	1	Uncharacterized protein YfdQ	early_left	29	0
CP010121.1_7	924916.peg.59	45845	46381	1	COG1896: Predicted hydrolases of HD superfamily	early_left	27	0
CP010121.1_7	924916.peg.60	46372	46752	1	Phage EaE protein	early_left	39	0
CP010121.1_7	924916.peg.61	46733	47353	1	Phage ea22 protein	early_left	97	0
CP010121.1_7	924916.peg.62	47353	47547	1	Phage protein	early_left	73	0
CP010121.1_7	924916.peg.63	47870	48058	1	hypothetical protein		566	0
CP010121.1_7	924916.peg.64	48163	48714	-1	hypothetical protein		567	0
CP010121.1_7	924916.peg.65	48902	50125	-1	Integrase		64	0
CP010121.1_7	924916.peg.66	50511	51188	-1	Pyrimidine 5'-nucleotidase YjjG (EC 3.1.3.5)		72	0
CP010121.1_7	924916.peg.67	51203	51649	-1	Ribosomal-protein-S18p-alanine acetyltransferase (EC 2.3.1.128)		71	0
CP010121.1_7	924916.peg.68	51618	52031	-1	DNA polymerase III psi subunit (EC 2.7.7.7)		170	0
CP010121.1_7	924916.peg.69	52134	53165	1	16S rRNA (guanine(1207)-N(2))-methyltransferase (EC 2.1.1.172)		178	0
CP010145.1_5	924927.peg.1	95	1303	1	hypothetical protein		130	0
CP010145.1_5	924927.peg.2	1338	2771	-1	DNA-cytosine methyltransferase (EC 2.1.1.37)		131	0
CP010145.1_5	924927.peg.3	3178	3951	1	hypothetical protein		150	0
CP010145.1_5	924927.peg.4	4204	6852	-1	Phage long tail fiber	late	347	0
CP010145.1_5	924927.peg.5	6998	7486	1	Phage tail fiber protein	late	101	0
CP010145.1_5	924927.peg.6	7874	8047	1	FIG00638731: hypothetical protein	late	127	1
CP010145.1_5	924927.peg.7	8048	8647	-1	Phage-encoded host-cell envelope protein Lom	late	10	1
CP010145.1_5	924927.peg.8	8716	12195	-1	Phage tail tip, host specificity protein J	late	9	1
CP010145.1_5	924927.peg.9	12256	12804	-1	Phage tail tip, assembly protein I	late	6	1
CP010145.1_5	924927.peg.10	12801	13544	-1	Phage tail tip, assembly protein K	late	8	1
CP010145.1_5	924927.peg.11	13550	14248	-1	Phage tail tip, assembly protein L	late	5	1
CP010145.1_5	924927.peg.12	14258	14587	-1	Phage tail tip, assembly protein M	late	7	0
CP010145.1_5	924927.peg.13	14587	17652	-1	Phage tail, tail length tape-measure protein H	late	18	0
CP010145.1_5	924927.peg.14	17624	17953	-1	Phage tail, component T	late	21	0
CP010145.1_5	924927.peg.15	17962	18348	-1	Phage tail, component G	late	20	0
CP010145.1_5	924927.peg.16	18409	19152	-1	Phage tail, major tail protein V	late	4	0
CP010145.1_5	924927.peg.17	19164	19565	-1	Phage tail, component U	late	3	0
CP010145.1_5	924927.peg.18	19562	20140	-1	Phage tail, component Z	late	2	0
CP010145.1_5	924927.peg.19	20152	20427	-1	hypothetical protein	late	17	0
CP010145.1_5	924927.peg.20	20420	20743	-1	hypothetical protein	late	16	0
CP010145.1_5	924927.peg.21	20830	22788	-1	Phage head, head-tail preconnector protease C / Phage head, scaffolding domain Nu3	late	15	0
CP010145.1_5	924927.peg.22	22802	24310	-1	Phage head, portal protein B	late	14	0
CP010145.1_5	924927.peg.23	24310	24522	-1	hypothetical protein	late	13	0
CP010145.1_5	924927.peg.24	24519	26621	-1	Phage head, terminase DNA packaging protein A	late	11	0
CP010145.1_5	924927.peg.25	26621	27115	-1	Fels-1 prophage protein	late	26	0
CP010145.1_5	924927.peg.26	27246	27377	1	hypothetical protein	late	98	0
CP010145.1_5	924927.peg.27	27473	27649	1	hypothetical protein	late	42	0
CP010145.1_5	924927.peg.28	27791	27943	-1	Phage protein	late	33	1
CP010145.1_5	924927.peg.29	27931	28398	-1	Phage endopeptidase Rz	late	1	1
CP010145.1_5	924927.peg.30	28395	28892	-1	Phage lysozyme R (EC 3.2.1.17)	late	38	1
CP010145.1_5	924927.peg.31	28892	29107	-1	Phage holin/antiholin component S	late	12	1
CP010145.1_5	924927.peg.32	29175	30227	-1	Phage DNA adenine methylase (EC 2.1.1.72)	late	31	0
CP010145.1_5	924927.peg.33	30378	30659	-1	Phage protein	immunity	32	0
CP010145.1_5	924927.peg.34	30912	31772	1	hypothetical protein		182	0
CP010145.1_5	924927.peg.35	31759	32307	1	hypothetical protein		183	0
CP010145.1_5	924927.peg.36	32320	32661	-1	Antitermination protein Q	early_right	45	0
CP010145.1_5	924927.peg.37	32679	33668	-1	Phage protein YdfU family	early_right	19	0
CP010145.1_5	924927.peg.38	33676	34473	-1	Phage protein	early_right	23	0
CP010145.1_5	924927.peg.39	34493	34882	-1	Holliday junction resolvase / Crossover junction endodeoxyribonuclease rusA (EC 3.1.22.-)	early_right	22	0
CP010145.1_5	924927.peg.40	34879	35205	-1	Phage protein similar to LexA	early_right	25	0
CP010145.1_5	924927.peg.41	35202	35855	-1	Phage DNA N-6-adenine methyltransferase	early_right	37	0
CP010145.1_5	924927.peg.42	35855	36343	-1	Uncharacterized protein YfdN	early_right	28	0
CP010145.1_5	924927.peg.43	36346	37164	-1	Phage DNA replication protein O	early_right	36	0
CP010145.1_5	924927.peg.44	37161	37397	-1	FIG00638770: hypothetical protein	early_right	34	0
CP010145.1_5	924927.peg.45	37390	38226	-1	putative antirepressor	early_right	35	0
CP010145.1_5	924927.peg.46	38223	38774	-1	Uncharacterized protein YmfL	early_right	24	0
CP010145.1_5	924927.peg.47	38818	39018	-1	hypothetical protein	early_right	54	0
CP010145.1_5	924927.peg.48	39109	39783	1	Phage repressor protein cI		53	0
CP010145.1_5	924927.peg.49	40185	40352	-1	Phage protein		79	0
CP010145.1_5	924927.peg.50	40528	41064	1	COG1896: Predicted hydrolases of HD superfamily	early_left	27	0
CP010145.1_5	924927.peg.51	41055	41417	1	Phage EaE protein	early_left	39	0
CP010145.1_5	924927.peg.52	41414	41629	1	FIG00642859: hypothetical protein	early_left	78	0
CP010145.1_5	924927.peg.53	41689	41895	1	hypothetical protein	early_left	99	0
CP010145.1_5	924927.peg.54	41856	43022	1	Phage integrase	early_left	85	0
CP010145.1_5	924927.peg.55	43035	43664	-1	hypothetical protein		437	0
CP010145.1_5	924927.peg.56	43666	44007	-1	hypothetical protein		438	0
CP010145.1_5	924927.peg.57	44000	44923	-1	hypothetical protein		439	0
CP010145.1_5	924927.peg.58	45300	46541	1	Integrase		237	0
CP010145.1_7	924928.peg.1	61	1224	-1	Phage integrase	early_left	136	0
CP010145.1_7	924928.peg.2	1423	1578	-1	FIG00639352: hypothetical protein	early_left	440	0
CP010145.1_7	924928.peg.3	1722	1928	1	hypothetical protein		571	0
CP010145.1_7	924928.peg.4	1974	2063	-1	hypothetical protein	early_left	242	0
CP010145.1_7	924928.peg.5	2066	2281	-1	Phage protein orf61	early_left	350	0
CP010145.1_7	924928.peg.6	2358	2549	-1	Phage protein orf63	early_left	243	0
CP010145.1_7	924928.peg.7	2522	2704	-1	Phage protein orf60a	early_left	204	0
CP010145.1_7	924928.peg.8	2701	3381	-1	Phage exonuclease (EC 3.1.11.3)	early_left	205	1
CP010145.1_7	924928.peg.9	3378	4163	-1	Phage recombination protein Bet	early_left	244	0
CP010145.1_7	924928.peg.10	4169	4585	-1	Phage host-nuclease inhibitor protein Gam	early_left	238	0
CP010145.1_7	924928.peg.11	4540	4809	-1	Phage host-killing protein Kil	early_left	184	0
CP010145.1_7	924928.peg.12	5061	5240	-1	Phage restriction alleviation ral	early_left	157	1
CP010145.1_7	924928.peg.13	5450	5989	1	Phage superinfection exclusion protein B	early_left	348	0
CP010145.1_7	924928.peg.14	5990	6313	-1	Phage antitermination protein N	early_left	151	1
CP010145.1_7	924928.peg.15	6419	6577	1	hypothetical protein		569	0
CP010145.1_7	924928.peg.16	6748	7509	-1	hypothetical protein	immunity	570	0
CP010145.1_7	924928.peg.17	7541	8254	-1	Phage repressor protein cI	immunity	87	1
CP010145.1_7	924928.peg.18	8355	8555	1	Phage transcriptional regulator cro	early_right	100	1
CP010145.1_7	924928.peg.19	8674	8967	1	Phage activator protein cII	early_right	70	1
CP010145.1_7	924928.peg.20	9000	9899	1	Phage DNA replication protein O	early_right	239	1
CP010145.1_7	924928.peg.21	9896	10597	1	Phage DNA replication protein P	early_right	173	1
CP010145.1_7	924928.peg.22	10594	10884	1	Phage exclusion protein ren	early_right	240	1
CP010145.1_7	924928.peg.23	10958	11398	1	Phage recombination protein NinB	early_right	62	1
CP010145.1_7	924928.peg.24	11395	11922	1	Phage DNA N-6-adenine methyltransferase	early_right	152	1
CP010145.1_7	924928.peg.25	11919	12095	1	Phage protein NinE	early_right	48	1
CP010145.1_7	924928.peg.26	12098	12439	1	Phage NinX	early_right	148	0
CP010145.1_7	924928.peg.27	12432	12626	1	hypothetical protein	early_right	441	0
CP010145.1_7	924928.peg.28	12646	13008	1	Holliday junction resolvase / Crossover junction endodeoxyribonuclease rusA (EC 3.1.22.-)	early_right	75	1
CP010145.1_7	924928.peg.29	13005	13145	1	Uncharacterized protein YlcG	early_right	304	0
CP010145.1_7	924928.peg.30	13231	13614	1	Phage antitermination protein Q	early_right	45	1
CP010145.1_7	924928.peg.31	13804	14901	-1	Outer membrane porin OmpD		349	1
CP010145.1_7	924928.peg.32	15327	15458	-1	hypothetical protein		572	0
CP010145.1_7	924928.peg.33	15490	15705	1	Phage holin/antiholin component S	late	12	1
CP010145.1_7	924928.peg.34	15705	16202	1	Phage lysozyme R (EC 3.2.1.17)	late	38	1
CP010145.1_7	924928.peg.35	16199	16660	1	Phage endopeptidase Rz	late	1	0
CP010145.1_7	924928.peg.36	16692	17000	-1	Phage-encoded virulence determinant Bor	late	203	0
CP010145.1_7	924928.peg.37	17345	17539	-1	hypothetical protein	late	185	0
CP010145.1_7	924928.peg.38	17555	17812	-1	hypothetical protein	late	241	0
CP010145.1_7	924928.peg.39	17928	18473	1	Phage head, terminase subunit Nu1	late	106	1
CP010145.1_7	924928.peg.40	18448	20373	1	Phage head, terminase DNA packaging protein A	late	107	1
CP010145.1_7	924928.peg.41	20370	20576	1	Phage head, head-tail joining protein W	late	108	1
CP010145.1_7	924928.peg.42	20573	22174	1	Phage head, portal protein B	late	109	1
CP010145.1_7	924928.peg.43	22155	23474	1	Phage head, head-tail preconnector protease C / Phage head, scaffolding domain Nu3	late	110	1
CP010145.1_7	924928.peg.44	23478	23816	1	Phage head, head-DNA stabilization protein D	late	111	1
CP010145.1_7	924928.peg.45	23872	24897	1	Phage head, major capsid protein E	late	112	1
CP010145.1_7	924928.peg.46	24939	25334	1	Phage head, DNA packaging protein FI	late	113	1
CP010145.1_7	924928.peg.47	25346	25699	1	Phage head, head-tail joining protein FII	late	114	1
CP010145.1_7	924928.peg.48	25711	26289	1	Phage tail, component Z	late	2	1
CP010145.1_7	924928.peg.49	26286	26681	1	Phage tail, component U	late	3	1
CP010145.1_7	924928.peg.50	26689	27429	1	Phage tail, major tail protein V	late	4	1
CP010145.1_7	924928.peg.51	27445	27867	1	Phage tail, component G	late	132	1
CP010145.1_7	924928.peg.52	27849	28283	1	Phage tail, component T	late	137	1
CP010145.1_7	924928.peg.53	28276	30837	1	Phage tail, tail length tape-measure protein H	late	133	1
CP010145.1_7	924928.peg.54	30834	31163	1	Phage tail tip, assembly protein M	late	7	1
CP010145.1_7	924928.peg.55	31163	31861	1	Phage tail tip, assembly protein L	late	5	1
CP010145.1_7	924928.peg.56	31936	32610	1	Phage tail tip, assembly protein K	late	8	1
CP010145.1_7	924928.peg.57	32607	33179	1	Phage tail tip, assembly protein I	late	6	1
CP010145.1_7	924928.peg.58	33240	36653	1	Phage tail tip, host specificity protein J	late	9	1
CP010145.1_7	924928.peg.59	36724	37323	1	Phage-encoded host-cell envelope protein Lom	late	10	1
CP010145.1_7	924928.peg.60	37388	40348	1	Phage tail fiber, side tail fiber protein Stf	late	76	1
CP010145.1_7	924928.peg.61	40348	40923	1	Phage tail fiber, tail fiber assembly protein Tfa	late	40	1
CP010145.1_7	924928.peg.62	41021	41611	-1	Serine recombinase, PinQ/PinR-type		295	1
CP010145.1_7	924928.peg.63	41928	42194	-1	Uncharacterized protein, YnaE family		342	1
CP010145.1_7	924928.peg.64	42709	43377	-1	Putative uncharacterized protein YbcY		573	0
CP010145.1_7	924928.peg.65	43434	43739	1	Phage tail fiber, tail fiber assembly protein Tfa		574	0
CP010145.1_7	924928.peg.66	43729	43863	1	hypothetical protein		575	0
CP010145.1_7	924928.peg.67	43923	45407	-1	hypothetical protein		576	0
CP010145.1_7	924928.peg.68	45594	46547	-1	Protease VII (Omptin) precursor (EC 3.4.23.49) @ Outer membrane protease OmpT		577	0
CP010145.1_7	924928.peg.69	46871	46969	-1	hypothetical protein		578	0
CP010157.1_2	924932.peg.1	2	706	1	Adenosylmethionine-8-amino-7-oxononanoate aminotransferase (EC 2.6.1.62)		442	0
CP010157.1_2	924932.peg.2	765	1241	1	UPF0098 protein ybhB		443	0
CP010157.1_2	924932.peg.3	1571	1786	-1	Mobile element protein		579	0
CP010157.1_2	924932.peg.4	1949	2302	1	Transposase InsD for insertion element IS2		580	0
CP010157.1_2	924932.peg.5	2344	3087	-1	Transcriptional regulator, AraC family		581	0
CP010157.1_2	924932.peg.6	3309	3812	-1	IS1 protein InsB		206	1
CP010157.1_2	924932.peg.7	3823	4035	-1	Mobile element protein		353	1
CP010157.1_2	924932.peg.8	4810	5391	-1	Phage tail fiber, tail fiber assembly protein Tfa	late	40	1
CP010157.1_2	924932.peg.9	5391	6356	-1	Phage tail fiber, side tail fiber protein Stf	late	245	0
CP010157.1_2	924932.peg.10	6397	8793	-1	Phage tail fiber, side tail fiber protein Stf	late	76	0
CP010157.1_2	924932.peg.11	8858	9457	-1	Phage-encoded host-cell envelope protein Lom	late	10	1
CP010157.1_2	924932.peg.12	9528	13025	-1	Phage tail tip, host specificity protein J	late	9	1
CP010157.1_2	924932.peg.13	13086	13628	-1	Phage tail tip, assembly protein I	late	6	1
CP010157.1_2	924932.peg.14	13625	14368	-1	Phage tail tip, assembly protein K	late	8	1
CP010157.1_2	924932.peg.15	14374	15072	-1	Phage tail tip, assembly protein L	late	5	1
CP010157.1_2	924932.peg.16	15072	15401	-1	Phage tail tip, assembly protein M	late	7	1
CP010157.1_2	924932.peg.17	15398	17959	-1	Phage tail, tail length tape-measure protein H	late	133	1
CP010157.1_2	924932.peg.18	17952	18386	-1	Phage tail, component T	late	137	1
CP010157.1_2	924932.peg.19	18368	18790	-1	Phage tail, component G	late	132	1
CP010157.1_2	924932.peg.20	18806	19546	-1	Phage tail, major tail protein V	late	4	1
CP010157.1_2	924932.peg.21	19554	19949	-1	Phage tail, component U	late	3	1
CP010157.1_2	924932.peg.22	19946	20524	-1	Phage tail, component Z	late	2	1
CP010157.1_2	924932.peg.23	20536	20889	-1	Phage head, head-tail joining protein FII	late	114	1
CP010157.1_2	924932.peg.24	20901	21296	-1	Phage head, DNA packaging protein FI	late	113	1
CP010157.1_2	924932.peg.25	21338	22363	-1	Phage head, major capsid protein E	late	112	1
CP010157.1_2	924932.peg.26	22419	22751	-1	Phage head, head-DNA stabilization protein D	late	111	1
CP010157.1_2	924932.peg.27	22761	24080	-1	Phage head, head-tail preconnector protease C / Phage head, scaffolding domain Nu3	late	110	1
CP010157.1_2	924932.peg.28	24061	25662	-1	Phage head, portal protein B	late	109	1
CP010157.1_2	924932.peg.29	25659	25865	-1	Phage head, head-tail joining protein W	late	108	1
CP010157.1_2	924932.peg.30	25862	27787	-1	Phage head, terminase DNA packaging protein A	late	107	1
CP010157.1_2	924932.peg.31	27762	28307	-1	Phage head, terminase subunit Nu1	late	106	1
CP010157.1_2	924932.peg.32	28567	28680	1	hypothetical protein	late	241	0
CP010157.1_2	924932.peg.33	28696	28890	1	hypothetical protein	late	185	0
CP010157.1_2	924932.peg.34	29237	29545	1	Phage-encoded virulence determinant Bor	late	203	0
CP010157.1_2	924932.peg.35	29577	30038	-1	Phage endopeptidase Rz	late	1	0
CP010157.1_2	924932.peg.36	30035	30532	-1	Phage lysozyme R (EC 3.2.1.17)	late	38	1
CP010157.1_2	924932.peg.37	30532	30747	-1	Phage holin/antiholin component S	late	12	1
CP010157.1_2	924932.peg.38	31260	32417	1	Outer membrane porin OmpD		349	1
CP010157.1_2	924932.peg.39	32607	32990	-1	Phage antitermination protein Q	early_right	45	1
CP010157.1_2	924932.peg.40	33076	33216	-1	Uncharacterized protein YlcG	early_right	304	0
CP010157.1_2	924932.peg.41	33213	33575	-1	Holliday junction resolvase / Crossover junction endodeoxyribonuclease rusA (EC 3.1.22.-)	early_right	75	1
CP010157.1_2	924932.peg.42	33595	33789	-1	hypothetical protein	early_right	441	0
CP010157.1_2	924932.peg.43	33782	34123	-1	Phage NinX	early_right	148	0
CP010157.1_2	924932.peg.44	34299	34826	-1	Phage DNA N-6-adenine methyltransferase	early_right	152	1
CP010157.1_2	924932.peg.45	34823	35263	-1	Phage recombination protein NinB	early_right	62	1
CP010157.1_2	924932.peg.46	35337	35627	-1	Phage exclusion protein ren	early_right	240	1
CP010157.1_2	924932.peg.47	35624	36325	-1	Phage DNA replication protein P	early_right	173	1
CP010157.1_2	924932.peg.48	36322	37221	-1	Phage DNA replication protein O	early_right	239	1
CP010157.1_2	924932.peg.49	37254	37547	-1	Phage activator protein cII	early_right	70	1
CP010157.1_2	924932.peg.50	37666	37866	-1	Phage transcriptional regulator cro	early_right	100	1
CP010157.1_2	924932.peg.51	37967	38680	1	Phage repressor protein cI	immunity	87	1
CP010157.1_2	924932.peg.52	38808	39665	1	hypothetical protein		582	0
CP010157.1_2	924932.peg.53	40147	40470	1	Phage antitermination protein N	early_left	151	1
CP010157.1_2	924932.peg.54	40511	40777	1	hypothetical protein	early_left	583	0
CP010157.1_2	924932.peg.55	41214	41582	1	Phage component ea10	early_left	305	1
CP010157.1_2	924932.peg.56	41662	41931	1	Phage host-killing protein Kil	early_left	184	0
CP010157.1_2	924932.peg.57	42006	42302	1	Phage host-nuclease inhibitor protein Gam	early_left	238	0
CP010157.1_2	924932.peg.58	42308	43093	1	Phage recombination protein Bet	early_left	244	0
CP010157.1_2	924932.peg.59	43090	43770	1	Phage exonuclease (EC 3.1.11.3)	early_left	205	1
CP010157.1_2	924932.peg.60	43767	43949	1	Phage protein orf60a	early_left	204	0
CP010157.1_2	924932.peg.61	44000	44113	1	Phage protein orf63	early_left	243	0
CP010157.1_2	924932.peg.62	44124	44405	1	Phage protein orf61	early_left	350	0
CP010157.1_2	924932.peg.63	44408	44497	1	hypothetical protein	early_left	242	0
CP010157.1_2	924932.peg.64	44722	45270	1	Phage EaE protein	early_left	352	0
CP010157.1_2	924932.peg.65	45401	46099	1	hypothetical protein	early_left	584	0
CP010157.1_2	924932.peg.66	46321	46491	-1	FIG00640789: hypothetical protein		585	0
CP010157.1_2	924932.peg.67	46543	46761	1	Phage excisionase	early_left	186	1
CP010157.1_2	924932.peg.68	46739	47809	1	Phage integrase	early_left	153	1
CP010160.1_3	924934.peg.1	1	483	1	tmRNA-binding protein SmpB		164	0
CP010160.1_3	924934.peg.2	659	784	1	hypothetical protein		165	0
CP010160.1_3	924934.peg.3	1289	2503	1	hypothetical protein		130	0
CP010160.1_3	924934.peg.4	2538	3971	-1	DNA-cytosine methyltransferase (EC 2.1.1.37)		131	0
CP010160.1_3	924934.peg.5	4378	5151	1	hypothetical protein		150	0
CP010160.1_3	924934.peg.6	5221	5805	-1	Phage tail fiber, tail fiber assembly protein Tfa	late	40	1
CP010160.1_3	924934.peg.7	5805	9155	-1	Phage tail fiber, side tail fiber protein Stf	late	76	0
CP010160.1_3	924934.peg.8	9220	9819	-1	Phage-encoded host-cell envelope protein Lom	late	10	1
CP010160.1_3	924934.peg.9	9886	13284	-1	Phage tail tip, host specificity protein J	late	9	1
CP010160.1_3	924934.peg.10	13345	13887	-1	Phage tail tip, assembly protein I	late	6	1
CP010160.1_3	924934.peg.11	13884	14555	-1	Phage tail tip, assembly protein K	late	8	1
CP010160.1_3	924934.peg.12	14633	15331	-1	Phage tail tip, assembly protein L	late	5	1
CP010160.1_3	924934.peg.13	15341	15670	-1	Phage tail tip, assembly protein M	late	7	0
CP010160.1_3	924934.peg.14	15670	18735	-1	Phage tail, tail length tape-measure protein H	late	18	0
CP010160.1_3	924934.peg.15	18707	19036	-1	Phage tail, component T	late	21	0
CP010160.1_3	924934.peg.16	19045	19431	-1	Phage tail, component G	late	20	0
CP010160.1_3	924934.peg.17	19492	20235	-1	Phage tail, major tail protein V	late	4	0
CP010160.1_3	924934.peg.18	20247	20648	-1	Phage tail, component U	late	3	0
CP010160.1_3	924934.peg.19	20645	21223	-1	Phage tail, component Z	late	2	0
CP010160.1_3	924934.peg.20	21235	21510	-1	hypothetical protein	late	17	0
CP010160.1_3	924934.peg.21	21503	21826	-1	hypothetical protein	late	16	0
CP010160.1_3	924934.peg.22	21913	23871	-1	Phage head, head-tail preconnector protease C / Phage head, scaffolding domain Nu3	late	15	0
CP010160.1_3	924934.peg.23	23885	25393	-1	Phage head, portal protein B	late	14	0
CP010160.1_3	924934.peg.24	25393	25605	-1	hypothetical protein	late	13	0
CP010160.1_3	924934.peg.25	25602	27704	-1	Phage head, terminase DNA packaging protein A	late	11	0
CP010160.1_3	924934.peg.26	27704	28198	-1	Fels-1 prophage protein	late	26	0
CP010160.1_3	924934.peg.27	28533	28853	1	hypothetical protein		586	0
CP010160.1_3	924934.peg.28	29040	29186	-1	hypothetical protein	late	587	0
CP010160.1_3	924934.peg.29	29234	29677	-1	Phage endopeptidase Rz	late	1	0
CP010160.1_3	924934.peg.30	29674	30171	-1	Phage lysozyme R (EC 3.2.1.17)	late	38	1
CP010160.1_3	924934.peg.31	30171	30386	-1	Phage holin/antiholin component S	late	12	1
CP010160.1_3	924934.peg.32	30454	31506	-1	Phage DNA adenine methylase (EC 2.1.1.72)	late	31	0
CP010160.1_3	924934.peg.33	31657	31884	-1	Phage protein	immunity	32	0
CP010160.1_3	924934.peg.34	32084	32509	-1	hypothetical protein	immunity	55	0
CP010160.1_3	924934.peg.35	32547	32660	-1	hypothetical protein	early_right	74	0
CP010160.1_3	924934.peg.36	32790	33542	-1	Phage antitermination protein Q	early_right	41	0
CP010160.1_3	924934.peg.37	33556	34545	-1	Phage protein YdfU family	early_right	19	0
CP010160.1_3	924934.peg.38	34553	35350	-1	Phage protein	early_right	23	0
CP010160.1_3	924934.peg.39	35370	35759	-1	Holliday junction resolvase / Crossover junction endodeoxyribonuclease rusA (EC 3.1.22.-)	early_right	22	0
CP010160.1_3	924934.peg.40	35814	36239	-1	Phage DNA N-6-adenine methyltransferase	early_right	432	0
CP010160.1_3	924934.peg.41	36239	36727	-1	Uncharacterized protein YfdN	early_right	28	0
CP010160.1_3	924934.peg.42	36730	37686	-1	Phage DNA replication protein O	early_right	115	0
CP010160.1_3	924934.peg.43	37696	38034	-1	Uncharacterized protein YmfM	early_right	306	0
CP010160.1_3	924934.peg.44	38031	38582	-1	Uncharacterized protein YmfL	early_right	24	0
CP010160.1_3	924934.peg.45	38575	38835	-1	Phage DNA binding protein	early_right	50	0
CP010160.1_3	924934.peg.46	38933	39625	1	Transcriptional regulator, Xre family		49	0
CP010160.1_3	924934.peg.47	39840	39959	1	hypothetical protein		179	0
CP010160.1_3	924934.peg.48	40061	40255	-1	Phage protein		79	0
CP010160.1_3	924934.peg.49	40328	40690	1	Uncharacterized protein YfdP	early_left	30	0
CP010160.1_3	924934.peg.50	40756	41580	1	Uncharacterized protein YfdQ	early_left	29	0
CP010160.1_3	924934.peg.51	41708	42232	1	COG1896: Predicted hydrolases of HD superfamily	early_left	27	0
CP010160.1_3	924934.peg.52	42341	43207	1	hypothetical protein	early_left	354	0
CP010160.1_3	924934.peg.53	43249	43455	1	hypothetical protein	early_left	99	0
CP010160.1_3	924934.peg.54	43416	44582	1	Phage integrase	early_left	85	0
CP010160.1_3	924934.peg.55	44641	46374	1	hypothetical protein	early_left	297	0
CP010160.1_3	924934.peg.56	46454	47353	1	DNA-methyltransferase		298	0
CP010172.1_1	924936.peg.1	1	138	1	hypothetical protein		588	0
CP010172.1_1	924936.peg.2	165	392	1	hypothetical protein		355	0
CP010172.1_1	924936.peg.3	444	4898	-1	hypothetical protein		356	0
CP010172.1_1	924936.peg.4	5436	6020	-1	Phage tail fiber, tail fiber assembly protein Tfa	late	40	1
CP010172.1_1	924936.peg.5	6020	7927	-1	Phage tail fiber, side tail fiber protein Stf	late	86	1
CP010172.1_1	924936.peg.6	7891	8028	-1	Phage tail fiber protein	late	590	0
CP010172.1_1	924936.peg.7	8052	8801	1	Phage tail fiber protein	late	101	1
CP010172.1_1	924936.peg.8	9363	9962	-1	Phage-encoded host-cell envelope protein Lom	late	10	1
CP010172.1_1	924936.peg.9	10033	11157	-1	Phage tail tip, host specificity protein J	late	357	0
CP010172.1_1	924936.peg.10	11369	13531	-1	Phage tail tip, host specificity protein J	late	9	0
CP010172.1_1	924936.peg.11	13592	14140	-1	Phage tail tip, assembly protein I	late	6	1
CP010172.1_1	924936.peg.12	14137	14880	-1	Phage tail tip, assembly protein K	late	8	1
CP010172.1_1	924936.peg.13	14886	15584	-1	Phage tail tip, assembly protein L	late	5	1
CP010172.1_1	924936.peg.14	15594	15923	-1	Phage tail tip, assembly protein M	late	7	0
CP010172.1_1	924936.peg.15	15923	18988	-1	Phage tail, tail length tape-measure protein H	late	18	0
CP010172.1_1	924936.peg.16	18960	19289	-1	Phage tail, component T	late	21	0
CP010172.1_1	924936.peg.17	19298	19684	-1	Phage tail, component G	late	20	0
CP010172.1_1	924936.peg.18	19745	20488	-1	Phage tail, major tail protein V	late	4	0
CP010172.1_1	924936.peg.19	20500	20901	-1	Phage tail, component U	late	3	0
CP010172.1_1	924936.peg.20	20898	21476	-1	Phage tail, component Z	late	2	0
CP010172.1_1	924936.peg.21	21488	21763	-1	hypothetical protein	late	17	0
CP010172.1_1	924936.peg.22	21756	22079	-1	hypothetical protein	late	16	0
CP010172.1_1	924936.peg.23	22166	24124	-1	Phage head, head-tail preconnector protease C / Phage head, scaffolding domain Nu3	late	15	0
CP010172.1_1	924936.peg.24	24177	25646	-1	Phage head, portal protein B	late	14	0
CP010172.1_1	924936.peg.25	25646	25858	-1	hypothetical protein	late	13	0
CP010172.1_1	924936.peg.26	25855	27957	-1	Phage head, terminase DNA packaging protein A	late	11	0
CP010172.1_1	924936.peg.27	27957	28448	-1	Fels-1 prophage protein	late	26	0
CP010172.1_1	924936.peg.28	28665	28829	-1	hypothetical protein	late	445	0
CP010172.1_1	924936.peg.29	29124	29267	-1	Phage protein	late	33	1
CP010172.1_1	924936.peg.30	29264	29731	-1	Phage endopeptidase Rz	late	1	1
CP010172.1_1	924936.peg.31	29728	30225	-1	Phage lysozyme R (EC 3.2.1.17)	late	38	1
CP010172.1_1	924936.peg.32	30225	30440	-1	Phage holin/antiholin component S	late	12	1
CP010172.1_1	924936.peg.33	30508	31560	-1	Phage DNA adenine methylase (EC 2.1.1.72)	late	31	0
CP010172.1_1	924936.peg.34	31710	31904	-1	Phage protein	immunity	32	0
CP010172.1_1	924936.peg.35	32094	32234	-1	hypothetical protein	immunity	589	0
CP010172.1_1	924936.peg.36	32317	33768	1	hypothetical protein		446	0
CP010172.1_1	924936.peg.37	33941	34312	-1	Phage antitermination protein Q	early_right	45	1
CP010172.1_1	924936.peg.38	34330	35319	-1	Phage protein YdfU family	early_right	19	0
CP010172.1_1	924936.peg.39	35327	36136	-1	Phage protein	early_right	23	0
CP010172.1_1	924936.peg.40	36156	36545	-1	Holliday junction resolvase / Crossover junction endodeoxyribonuclease rusA (EC 3.1.22.-)	early_right	22	0
CP010172.1_1	924936.peg.41	36542	36868	-1	Phage protein similar to LexA	early_right	25	0
CP010172.1_1	924936.peg.42	36868	37356	-1	Uncharacterized protein YfdN	early_right	28	0
CP010172.1_1	924936.peg.43	37359	38177	-1	Phage DNA replication protein O	early_right	36	0
CP010172.1_1	924936.peg.44	38174	38410	-1	FIG00638770: hypothetical protein	early_right	34	0
CP010172.1_1	924936.peg.45	38403	39239	-1	putative antirepressor	early_right	35	0
CP010172.1_1	924936.peg.46	39236	39787	-1	Uncharacterized protein YmfL	early_right	24	0
CP010172.1_1	924936.peg.47	39831	40136	-1	hypothetical protein	early_right	54	0
CP010172.1_1	924936.peg.48	40122	40796	1	Phage repressor protein cI		53	0
CP010172.1_1	924936.peg.49	40969	41265	1	Phage protein	immunity	447	0
CP010172.1_1	924936.peg.50	41942	42478	1	COG1896: Predicted hydrolases of HD superfamily	early_left	27	0
CP010172.1_1	924936.peg.51	42469	42831	1	Phage EaE protein	early_left	39	0
CP010172.1_1	924936.peg.52	42831	43136	1	Uncharacterized protein YfdT	early_left	139	0
CP010172.1_1	924936.peg.53	43363	44526	1	Phage integrase	early_left	136	1
CP010236.1_6	924944.peg.1	1	447	1	Ribosomal-protein-S18p-alanine acetyltransferase (EC 2.3.1.128)		71	0
CP010236.1_6	924944.peg.2	462	1139	1	Pyrimidine 5'-nucleotidase YjjG (EC 3.1.3.5)		72	0
CP010236.1_6	924944.peg.3	1525	2748	1	Integrase		64	0
CP010236.1_6	924944.peg.4	2915	4705	1	hypothetical protein		358	0
CP010236.1_6	924944.peg.5	4944	5138	-1	Phage protein	early_left	73	0
CP010236.1_6	924944.peg.6	5138	5758	-1	Phage ea22 protein	early_left	97	0
CP010236.1_6	924944.peg.7	5758	6120	-1	Phage EaE protein	early_left	39	0
CP010236.1_6	924944.peg.8	6111	6647	-1	COG1896: Predicted hydrolases of HD superfamily	early_left	27	0
CP010236.1_6	924944.peg.9	6776	7600	-1	Uncharacterized protein YfdQ	early_left	29	0
CP010236.1_6	924944.peg.10	7666	8028	-1	Uncharacterized protein YfdP	early_left	30	0
CP010236.1_6	924944.peg.11	8101	8295	1	Phage protein		79	0
CP010236.1_6	924944.peg.12	8695	9369	-1	Phage repressor protein cI		53	0
CP010236.1_6	924944.peg.13	9460	9660	1	hypothetical protein	early_right	54	0
CP010236.1_6	924944.peg.14	9704	10255	1	Uncharacterized protein YmfL	early_right	24	0
CP010236.1_6	924944.peg.15	10252	11088	1	putative antirepressor	early_right	35	0
CP010236.1_6	924944.peg.16	11081	11317	1	FIG00638770: hypothetical protein	early_right	34	0
CP010236.1_6	924944.peg.17	11314	12132	1	Phage DNA replication protein O	early_right	36	0
CP010236.1_6	924944.peg.18	12129	12623	1	Uncharacterized protein YfdN	early_right	28	0
CP010236.1_6	924944.peg.19	12623	12949	1	Phage protein similar to LexA	early_right	25	0
CP010236.1_6	924944.peg.20	12946	13335	1	Holliday junction resolvase / Crossover junction endodeoxyribonuclease rusA (EC 3.1.22.-)	early_right	22	0
CP010236.1_6	924944.peg.21	13355	14164	1	Phage protein	early_right	23	0
CP010236.1_6	924944.peg.22	14172	15161	1	Phage protein YdfU family	early_right	19	0
CP010236.1_6	924944.peg.23	15175	15927	1	Phage antitermination protein Q	early_right	41	0
CP010236.1_6	924944.peg.24	16057	16170	1	hypothetical protein	early_right	74	0
CP010236.1_6	924944.peg.25	16208	16633	1	hypothetical protein	immunity	55	0
CP010236.1_6	924944.peg.26	16857	17060	1	Phage protein	immunity	32	0
CP010236.1_6	924944.peg.27	17060	17167	1	hypothetical protein	immunity	149	0
CP010236.1_6	924944.peg.28	17211	18263	1	Phage DNA adenine methylase (EC 2.1.1.72)	late	31	0
CP010236.1_6	924944.peg.29	18331	18546	1	Phage holin/antiholin component S	late	12	1
CP010236.1_6	924944.peg.30	18546	19043	1	Phage lysozyme R (EC 3.2.1.17)	late	38	1
CP010236.1_6	924944.peg.31	19040	19507	1	Phage endopeptidase Rz	late	1	1
CP010236.1_6	924944.peg.32	19495	19647	1	Phage protein	late	33	1
CP010236.1_6	924944.peg.33	20033	20164	1	hypothetical protein	late	140	0
CP010236.1_6	924944.peg.34	20323	20817	1	Fels-1 prophage protein	late	26	0
CP010236.1_6	924944.peg.35	20817	22919	1	Phage head, terminase DNA packaging protein A	late	11	0
CP010236.1_6	924944.peg.36	22916	23128	1	hypothetical protein	late	13	0
CP010236.1_6	924944.peg.37	23128	24636	1	Phage head, portal protein B	late	14	0
CP010236.1_6	924944.peg.38	24650	26608	1	Phage head, head-tail preconnector protease C / Phage head, scaffolding domain Nu3	late	15	0
CP010236.1_6	924944.peg.39	26695	27018	1	hypothetical protein	late	16	0
CP010236.1_6	924944.peg.40	27011	27286	1	hypothetical protein	late	17	0
CP010236.1_6	924944.peg.41	27298	27876	1	Phage tail, component Z	late	2	0
CP010236.1_6	924944.peg.42	27861	28274	1	Phage tail, component U	late	3	0
CP010236.1_6	924944.peg.43	28286	29029	1	Phage tail, major tail protein V	late	4	0
CP010236.1_6	924944.peg.44	29090	29476	1	Phage tail, component G	late	20	0
CP010236.1_6	924944.peg.45	29485	29814	1	Phage tail, component T	late	21	0
CP010236.1_6	924944.peg.46	29786	32851	1	Phage tail, tail length tape-measure protein H	late	18	0
CP010236.1_6	924944.peg.47	32851	33180	1	Phage tail tip, assembly protein M	late	7	0
CP010236.1_6	924944.peg.48	33190	33888	1	Phage tail tip, assembly protein L	late	5	1
CP010236.1_6	924944.peg.49	33966	34637	1	Phage tail tip, assembly protein K	late	8	1
CP010236.1_6	924944.peg.50	34634	35182	1	Phage tail tip, assembly protein I	late	6	1
CP010236.1_6	924944.peg.51	35243	38740	1	Phage tail tip, host specificity protein J	late	9	1
CP010236.1_6	924944.peg.52	38811	39410	1	Phage-encoded host-cell envelope protein Lom	late	10	1
CP010236.1_6	924944.peg.53	39475	42753	1	Phage tail fiber, side tail fiber protein Stf	late	76	0
CP010236.1_6	924944.peg.54	42753	43337	1	Phage tail fiber, tail fiber assembly protein Tfa	late	40	1
CP010236.1_6	924944.peg.55	43782	45410	-1	Retron-type RNA-directed DNA polymerase (EC 2.7.7.49)		307	0
CP010236.1_6	924944.peg.56	45744	46004	-1	DNA-damage-inducible protein I	early_left	43	0
CP010236.1_6	924944.peg.57	46119	46283	-1	FIG00638693: hypothetical protein	early_left	141	0
CP010236.1_6	924944.peg.58	46236	47810	1	Peptide chain release factor 3		105	0
CP010236.1_6	924944.peg.59	48203	48808	1	Osmotically inducible protein OsmY		128	0
CP010236.1_6	924944.peg.60	48935	49096	1	UPF0391 membrane protein YtjA		129	0
CP010240.1_4	924949.peg.1	3	635	-1	Prophage CP4-57 integrase		237	0
CP010240.1_4	924949.peg.2	819	1151	-1	Prophage CP4-57 integrase		591	0
CP010240.1_4	924949.peg.3	1475	2098	1	hypothetical protein		448	0
CP010240.1_4	924949.peg.4	2102	2791	1	hypothetical protein		449	0
CP010240.1_4	924949.peg.5	2824	3993	-1	Phage integrase	early_left	85	0
CP010240.1_4	924949.peg.6	3954	4160	-1	hypothetical protein	early_left	99	0
CP010240.1_4	924949.peg.7	4220	4435	-1	hypothetical protein	early_left	78	0
CP010240.1_4	924949.peg.8	4432	4794	-1	Phage EaE protein	early_left	39	0
CP010240.1_4	924949.peg.9	4785	5321	-1	COG1896: Predicted hydrolases of HD superfamily	early_left	27	0
CP010240.1_4	924949.peg.10	5449	6273	-1	Uncharacterized protein YfdQ	early_left	29	0
CP010240.1_4	924949.peg.11	6339	6701	-1	Uncharacterized protein YfdP	early_left	30	0
CP010240.1_4	924949.peg.12	7090	7209	-1	hypothetical protein		179	0
CP010240.1_4	924949.peg.13	7388	8062	-1	Phage repressor protein cI		53	0
CP010240.1_4	924949.peg.14	8153	8353	1	hypothetical protein	early_right	54	0
CP010240.1_4	924949.peg.15	8397	8948	1	Uncharacterized protein YmfL	early_right	24	0
CP010240.1_4	924949.peg.16	8945	9781	1	putative antirepressor	early_right	35	0
CP010240.1_4	924949.peg.17	9774	10010	1	FIG00638770: hypothetical protein	early_right	34	0
CP010240.1_4	924949.peg.18	10007	10825	1	Phage DNA replication protein O	early_right	36	0
CP010240.1_4	924949.peg.19	10822	11316	1	Uncharacterized protein YfdN	early_right	28	0
CP010240.1_4	924949.peg.20	11316	11969	1	Phage DNA N-6-adenine methyltransferase	early_right	37	0
CP010240.1_4	924949.peg.21	11966	12292	1	Phage protein similar to LexA	early_right	25	0
CP010240.1_4	924949.peg.22	12289	12678	1	Holliday junction resolvase / Crossover junction endodeoxyribonuclease rusA (EC 3.1.22.-)	early_right	22	0
CP010240.1_4	924949.peg.23	12698	13507	1	Phage protein	early_right	23	0
CP010240.1_4	924949.peg.24	13515	14504	1	Phage protein YdfU family	early_right	19	0
CP010240.1_4	924949.peg.25	14518	15270	1	Phage antitermination protein Q	early_right	41	0
CP010240.1_4	924949.peg.26	15409	15627	1	hypothetical protein	early_right	74	0
CP010240.1_4	924949.peg.27	15614	15976	1	hypothetical protein	immunity	55	0
CP010240.1_4	924949.peg.28	16200	16403	1	Phage protein	immunity	32	0
CP010240.1_4	924949.peg.29	16554	17606	1	Phage DNA adenine methylase (EC 2.1.1.72)	late	31	0
CP010240.1_4	924949.peg.30	17674	17889	1	Phage holin/antiholin component S	late	12	1
CP010240.1_4	924949.peg.31	17889	18386	1	Phage lysozyme R (EC 3.2.1.17)	late	38	1
CP010240.1_4	924949.peg.32	18383	18850	1	Phage endopeptidase Rz	late	1	1
CP010240.1_4	924949.peg.33	18838	18990	1	Phage protein	late	33	1
CP010240.1_4	924949.peg.34	19132	19308	-1	hypothetical protein	late	42	0
CP010240.1_4	924949.peg.35	19376	19507	1	hypothetical protein	late	140	0
CP010240.1_4	924949.peg.36	19666	20160	1	Fels-1 prophage protein	late	26	0
CP010240.1_4	924949.peg.37	20160	20660	1	Phage head, terminase DNA packaging protein A	late	592	0
CP010240.1_4	924949.peg.38	20755	22263	1	Phage head, terminase DNA packaging protein A	late	11	0
CP010240.1_4	924949.peg.39	22260	22472	1	hypothetical protein	late	13	0
CP010240.1_4	924949.peg.40	22472	23947	1	Phage head, portal protein B	late	14	0
CP010240.1_4	924949.peg.41	23925	25952	1	Phage head, head-tail preconnector protease C / Phage head, scaffolding domain Nu3	late	15	0
CP010240.1_4	924949.peg.42	26039	26278	1	putative RecA/RadA recombinase	late	16	0
CP010240.1_4	924949.peg.43	26356	26631	1	hypothetical protein	late	17	0
CP010240.1_4	924949.peg.44	26643	27233	1	Phage tail, component Z	late	2	0
CP010240.1_4	924949.peg.45	27230	27631	1	Phage tail, component U	late	3	0
CP010240.1_4	924949.peg.46	27643	28386	1	Phage tail, major tail protein V	late	4	0
CP010240.1_4	924949.peg.47	28447	28833	1	Phage tail, component G	late	20	0
CP010240.1_4	924949.peg.48	28842	29171	1	Phage tail, component T	late	21	0
CP010240.1_4	924949.peg.49	29143	32208	1	Phage tail, tail length tape-measure protein H	late	18	0
CP010240.1_4	924949.peg.50	32208	32537	1	Phage tail tip, assembly protein M	late	7	0
CP010240.1_4	924949.peg.51	32547	33242	1	Phage tail tip, assembly protein L	late	5	1
CP010240.1_4	924949.peg.52	33262	33582	-1	hypothetical protein		593	0
CP010240.1_4	924949.peg.53	33689	33862	1	hypothetical protein	late	594	0
CP010240.1_4	924949.peg.54	33852	34856	1	Phage antirepressor protein	late	220	0
CP010240.1_4	924949.peg.55	34911	35648	1	Phage tail tip, assembly protein K	late	8	1
CP010240.1_4	924949.peg.56	35612	36187	1	Phage tail tip, assembly protein I	late	6	1
CP010240.1_4	924949.peg.57	36260	36598	1	hypothetical protein	late	200	0
CP010240.1_4	924949.peg.58	36665	40063	1	Phage tail tip, host specificity protein J	late	9	1
CP010240.1_4	924949.peg.59	40130	40729	1	Phage-encoded host-cell envelope protein Lom	late	10	1
CP010240.1_4	924949.peg.60	40788	42107	1	Phage tail fiber, side tail fiber protein Stf	late	433	0
CP010240.1_4	924949.peg.61	42109	42378	1	Phage tail fiber, side tail fiber protein Stf	late	434	0
CP010240.1_4	924949.peg.62	42599	43141	1	FIG00641106: hypothetical protein		595	0
CP010371.1_1	924954.peg.1	61	1224	-1	Phage integrase	early_left	136	1
CP010371.1_1	924954.peg.2	1451	1756	-1	Uncharacterized protein YfdT	early_left	139	0
CP010371.1_1	924954.peg.3	1756	2118	-1	Phage EaE protein	early_left	39	0
CP010371.1_1	924954.peg.4	2109	2645	-1	COG1896: Predicted hydrolases of HD superfamily	early_left	27	0
CP010371.1_1	924954.peg.5	2773	3597	-1	Uncharacterized protein YfdQ	early_left	29	0
CP010371.1_1	924954.peg.6	3662	4024	-1	Uncharacterized protein YfdP	early_left	30	0
CP010371.1_1	924954.peg.7	4097	4291	1	Phage protein		79	0
CP010371.1_1	924954.peg.8	4393	4512	-1	hypothetical protein		179	0
CP010371.1_1	924954.peg.9	4727	5419	-1	Transcriptional regulator, Xre family		49	0
CP010371.1_1	924954.peg.10	5517	5777	1	Phage DNA binding protein	early_right	50	0
CP010371.1_1	924954.peg.11	5770	6327	1	Uncharacterized protein YmfL	early_right	24	0
CP010371.1_1	924954.peg.12	6672	7613	1	Phage DNA replication protein O	early_right	115	0
CP010371.1_1	924954.peg.13	7616	8104	1	Uncharacterized protein YfdN	early_right	28	0
CP010371.1_1	924954.peg.14	8104	8757	1	Phage DNA N-6-adenine methyltransferase	early_right	37	0
CP010371.1_1	924954.peg.15	8754	9080	1	Phage protein similar to LexA	early_right	25	0
CP010371.1_1	924954.peg.16	9077	9370	1	Holliday junction resolvase / Crossover junction endodeoxyribonuclease rusA (EC 3.1.22.-)	early_right	22	0
CP010371.1_1	924954.peg.17	9346	9465	1	Holliday junction resolvase / Crossover junction endodeoxyribonuclease rusA (EC 3.1.22.-)	early_right	596	0
CP010371.1_1	924954.peg.18	9485	10294	1	Phage protein	early_right	23	0
CP010371.1_1	924954.peg.19	10302	11291	1	Phage protein YdfU family	early_right	19	0
CP010371.1_1	924954.peg.20	11309	11653	1	Antitermination protein Q	early_right	45	0
CP010371.1_1	924954.peg.21	12169	15321	-1	hypothetical protein		597	0
CP010371.1_1	924954.peg.22	15612	15806	1	Phage protein	immunity	32	0
CP010371.1_1	924954.peg.23	15956	17008	1	Phage DNA adenine methylase (EC 2.1.1.72)	late	31	0
CP010371.1_1	924954.peg.24	17076	17291	1	Phage holin/antiholin component S	late	12	1
CP010371.1_1	924954.peg.25	17291	17788	1	Phage lysozyme R (EC 3.2.1.17)	late	38	1
CP010371.1_1	924954.peg.26	17785	18252	1	Phage endopeptidase Rz	late	1	1
CP010371.1_1	924954.peg.27	18240	18392	1	Phage protein	late	33	1
CP010371.1_1	924954.peg.28	18534	18710	-1	hypothetical protein	late	42	0
CP010371.1_1	924954.peg.29	19068	19562	1	Fels-1 prophage protein	late	26	0
CP010371.1_1	924954.peg.30	19562	21664	1	Phage head, terminase DNA packaging protein A	late	11	0
CP010371.1_1	924954.peg.31	21661	21873	1	hypothetical protein	late	13	0
CP010371.1_1	924954.peg.32	21873	23381	1	Phage head, portal protein B	late	14	0
CP010371.1_1	924954.peg.33	23395	25353	1	Phage head, head-tail preconnector protease C / Phage head, scaffolding domain Nu3	late	15	0
CP010371.1_1	924954.peg.34	25440	25763	1	hypothetical protein	late	16	0
CP010371.1_1	924954.peg.35	25756	26031	1	hypothetical protein	late	17	0
CP010371.1_1	924954.peg.36	26043	26621	1	Phage tail, component Z	late	2	0
CP010371.1_1	924954.peg.37	26618	27019	1	Phage tail, component U	late	3	0
CP010371.1_1	924954.peg.38	27031	27774	1	Phage tail, major tail protein V	late	4	0
CP010371.1_1	924954.peg.39	27817	28221	1	Phage tail, component G	late	20	0
CP010371.1_1	924954.peg.40	28230	28559	1	Phage tail, component T	late	21	0
CP010371.1_1	924954.peg.41	28531	31596	1	Phage tail, tail length tape-measure protein H	late	18	0
CP010371.1_1	924954.peg.42	31596	31925	1	Phage tail tip, assembly protein M	late	7	0
CP010371.1_1	924954.peg.43	31935	32633	1	Phage tail tip, assembly protein L	late	5	1
CP010371.1_1	924954.peg.44	32708	33382	1	Phage tail tip, assembly protein K	late	8	1
CP010371.1_1	924954.peg.45	33346	33921	1	Phage tail tip, assembly protein I	late	6	1
CP010371.1_1	924954.peg.46	33982	37479	1	Phage tail tip, host specificity protein J	late	9	1
CP010371.1_1	924954.peg.47	37550	38149	1	Phage-encoded host-cell envelope protein Lom	late	10	1
CP010371.1_1	924954.peg.48	38644	39621	1	Phage tail fiber protein	late	207	0
CP010371.1_1	924954.peg.49	39585	41492	1	Phage tail fiber, side tail fiber protein Stf	late	86	1
CP010371.1_1	924954.peg.50	41492	42076	1	Phage tail fiber, tail fiber assembly protein Tfa	late	40	1
CP010371.1_1	924954.peg.51	42709	45960	1	hypothetical protein		598	0
CP010371.1_1	924954.peg.52	46166	46318	1	hypothetical protein		359	0
CP010371.1_6	924956.peg.1	64	573	1	hypothetical protein	immunity	181	0
CP010371.1_6	924956.peg.2	570	989	1	hypothetical protein	early_left	201	0
CP010371.1_6	924956.peg.3	1029	1202	1	hypothetical protein	early_left	142	0
CP010371.1_6	924956.peg.4	1250	1531	-1	FIG00640518: hypothetical protein	early_left	143	0
CP010371.1_6	924956.peg.5	1568	2119	-1	hypothetical protein	early_left	599	0
CP010371.1_6	924956.peg.6	2169	2489	1	hypothetical protein		600	0
CP010371.1_6	924956.peg.7	2539	3363	-1	Uncharacterized protein YfdQ	early_left	29	0
CP010371.1_6	924956.peg.8	3429	3977	-1	Uncharacterized protein YfdP	early_left	30	0
CP010371.1_6	924956.peg.9	4478	5152	-1	Phage repressor protein cI		53	0
CP010371.1_6	924956.peg.10	5138	5443	1	hypothetical protein	early_right	54	0
CP010371.1_6	924956.peg.11	5487	6038	1	Uncharacterized protein YmfL	early_right	24	0
CP010371.1_6	924956.peg.12	6035	6871	1	putative antirepressor	early_right	35	0
CP010371.1_6	924956.peg.13	6864	7100	1	FIG00638770: hypothetical protein	early_right	34	0
CP010371.1_6	924956.peg.14	7097	7915	1	Phage DNA replication protein O	early_right	36	0
CP010371.1_6	924956.peg.15	7918	8406	1	Uncharacterized protein YfdN	early_right	28	0
CP010371.1_6	924956.peg.16	8406	8732	1	Phage protein similar to LexA	early_right	25	0
CP010371.1_6	924956.peg.17	8729	9118	1	Holliday junction resolvase / Crossover junction endodeoxyribonuclease rusA (EC 3.1.22.-)	early_right	22	0
CP010371.1_6	924956.peg.18	9138	9947	1	Phage protein	early_right	23	0
CP010371.1_6	924956.peg.19	9955	10944	1	Phage protein YdfU family	early_right	19	0
CP010371.1_6	924956.peg.20	10958	11710	1	Phage antitermination protein Q	early_right	41	0
CP010371.1_6	924956.peg.21	11840	11953	1	hypothetical protein	early_right	74	0
CP010371.1_6	924956.peg.22	11991	12416	1	hypothetical protein	immunity	55	0
CP010371.1_6	924956.peg.23	12658	12843	1	FIG00638312: hypothetical protein	immunity	32	0
CP010371.1_6	924956.peg.24	12994	14046	1	Phage DNA adenine methylase (EC 2.1.1.72)	late	31	0
CP010371.1_6	924956.peg.25	14114	14329	1	Phage holin/antiholin component S	late	12	1
CP010371.1_6	924956.peg.26	14329	14826	1	Phage lysozyme R (EC 3.2.1.17)	late	38	1
CP010371.1_6	924956.peg.27	14823	15290	1	Phage endopeptidase Rz	late	1	1
CP010371.1_6	924956.peg.28	15278	15430	1	Phage protein	late	33	1
CP010371.1_6	924956.peg.29	15572	15748	-1	hypothetical protein	late	42	0
CP010371.1_6	924956.peg.30	15951	16070	1	hypothetical protein	late	360	0
CP010371.1_6	924956.peg.31	16116	16643	1	hypothetical protein	late	208	0
CP010371.1_6	924956.peg.32	16718	18751	1	Phage head, terminase DNA packaging protein A	late	11	0
CP010371.1_6	924956.peg.33	18748	18960	1	hypothetical protein	late	13	0
CP010371.1_6	924956.peg.34	18960	20435	1	Phage head, portal protein B	late	14	0
CP010371.1_6	924956.peg.35	20413	22440	1	Phage head, head-tail preconnector protease C / Phage head, scaffolding domain Nu3	late	15	0
CP010371.1_6	924956.peg.36	22527	22850	1	hypothetical protein	late	16	0
CP010371.1_6	924956.peg.37	22843	23118	1	hypothetical protein	late	17	0
CP010371.1_6	924956.peg.38	23130	23708	1	Phage tail, component Z	late	2	0
CP010371.1_6	924956.peg.39	23693	24106	1	Phage tail, component U	late	3	0
CP010371.1_6	924956.peg.40	24118	24861	1	Phage tail, major tail protein V	late	4	0
CP010371.1_6	924956.peg.41	24922	25308	1	Phage tail, component G	late	20	0
CP010371.1_6	924956.peg.42	25317	25646	1	Phage tail, component T	late	21	0
CP010371.1_6	924956.peg.43	25618	28692	1	Phage tail, tail length tape-measure protein H	late	18	0
CP010371.1_6	924956.peg.44	28692	29021	1	Phage tail tip, assembly protein M	late	7	0
CP010371.1_6	924956.peg.45	29031	29729	1	Phage tail tip, assembly protein L	late	5	1
CP010371.1_6	924956.peg.46	29878	30477	1	Phage tail tip, assembly protein K	late	8	1
CP010371.1_6	924956.peg.47	30474	31016	1	Phage tail tip, assembly protein I	late	6	1
CP010371.1_6	924956.peg.48	31089	31427	1	hypothetical protein	late	200	0
CP010371.1_6	924956.peg.49	31494	34991	1	Phage tail tip, host specificity protein J	late	9	1
CP010371.1_6	924956.peg.50	35061	35660	1	Phage-encoded host-cell envelope protein Lom	late	10	1
CP012380.1_6	924969.peg.1	1	483	1	tmRNA-binding protein SmpB		164	0
CP012380.1_6	924969.peg.2	617	784	1	hypothetical protein		165	0
CP012380.1_6	924969.peg.3	996	1175	-1	FIG00642371: hypothetical protein	late	609	0
CP012380.1_6	924969.peg.4	1374	1496	-1	hypothetical protein	late	362	0
CP012380.1_6	924969.peg.5	1578	2162	-1	Phage tail fiber, tail fiber assembly protein Tfa	late	40	1
CP012380.1_6	924969.peg.6	2162	4990	-1	Phage tail fiber, side tail fiber protein Stf	late	76	1
CP012380.1_6	924969.peg.7	5055	5654	-1	Phage-encoded host-cell envelope protein Lom	late	10	1
CP012380.1_6	924969.peg.8	5722	9117	-1	Phage tail tip, host specificity protein J	late	9	1
CP012380.1_6	924969.peg.9	9178	9684	-1	Phage tail tip, assembly protein I	late	6	1
CP012380.1_6	924969.peg.10	9717	10460	-1	Phage tail tip, assembly protein K	late	8	1
CP012380.1_6	924969.peg.11	10466	11164	-1	Phage tail tip, assembly protein L	late	5	1
CP012380.1_6	924969.peg.12	11164	11505	-1	Phage tail tip, assembly protein M	late	7	0
CP012380.1_6	924969.peg.13	11498	14725	-1	Phage tail, tail length tape-measure protein H	late	116	0
CP012380.1_6	924969.peg.14	14766	15056	-1	Phage tail assembly chaperone	late	117	0
CP012380.1_6	924969.peg.15	15068	15439	-1	Phage tail assembly chaperone	late	118	0
CP012380.1_6	924969.peg.16	15454	16158	-1	probable major tail subunit	late	154	0
CP012380.1_6	924969.peg.17	16218	16562	-1	putative structure; Structural component (Phage or Prophage Related)	late	119	0
CP012380.1_6	924969.peg.18	16559	17005	-1	Phage protein	late	120	0
CP012380.1_6	924969.peg.19	17005	17343	-1	Phage head-tail adapter	late	81	0
CP012380.1_6	924969.peg.20	17352	17669	-1	Sb8	late	454	0
CP012380.1_6	924969.peg.21	17714	18937	-1	Phage major capsid protein	late	602	0
CP012380.1_6	924969.peg.22	18952	19602	-1	Phage head maturation protease	late	603	0
CP012380.1_6	924969.peg.23	19580	20821	-1	Phage head, portal protein B	late	604	0
CP012380.1_6	924969.peg.24	20821	21003	-1	Phage head, head-tail joining protein W	late	605	0
CP012380.1_6	924969.peg.25	21015	22772	-1	Phage head, terminase DNA packaging protein A	late	455	1
CP012380.1_6	924969.peg.26	22772	23254	-1	Phage terminase, small subunit	late	456	0
CP012380.1_6	924969.peg.27	23402	23752	-1	Phage-associated homing endonuclease	late	606	0
CP012380.1_6	924969.peg.28	23763	23987	-1	hypothetical protein	late	607	0
CP012380.1_6	924969.peg.29	24358	24735	-1	Phage peptidoglycan hydrolase	late	608	0
CP012380.1_6	924969.peg.30	24738	25013	-1	Phage holin	late	610	0
CP012380.1_6	924969.peg.31	25003	25437	-1	Phage holin; Phage membrane protein STY1040	late	457	0
CP012380.1_6	924969.peg.32	25483	25635	-1	hypothetical protein	late	611	0
CP012380.1_6	924969.peg.33	25632	26057	-1	hypothetical protein	late	612	0
CP012380.1_6	924969.peg.34	26513	26641	-1	hypothetical protein	late	613	0
CP012380.1_6	924969.peg.35	27033	27671	-1	Phage DNA adenine methylase (EC 2.1.1.72)	late	31	0
CP012380.1_6	924969.peg.36	27838	29403	1	Mobile element protein	early_right	451	0
CP012380.1_6	924969.peg.37	29420	30175	1	Mobile element protein	early_right	450	0
CP012380.1_6	924969.peg.38	30172	30723	-1	Phage DNA adenine methylase (EC 2.1.1.72)	late	31	0
CP012380.1_6	924969.peg.39	30874	31071	-1	Phage protein	immunity	32	0
CP012380.1_6	924969.peg.40	31090	31233	-1	hypothetical protein	immunity	126	0
CP012380.1_6	924969.peg.41	31523	32620	1	Outer membrane porin OmpD		349	1
CP012380.1_6	924969.peg.42	32810	33193	-1	Phage antitermination protein Q	early_right	45	1
CP012380.1_6	924969.peg.43	33193	33450	-1	IS, phage, Tn; Transposon-related functions	early_right	614	0
CP012380.1_6	924969.peg.44	33447	34838	-1	DNA helicase (EC 3.6.4.12), phage-associated	early_right	615	0
CP012380.1_6	924969.peg.45	34835	35725	-1	Phage DNA helicase loader	early_right	616	0
CP012380.1_6	924969.peg.46	35745	36554	-1	Phage DNA replication protein O	early_right	36	0
CP012380.1_6	924969.peg.47	36551	36775	-1	FIG01069272: hypothetical protein	early_right	34	0
CP012380.1_6	924969.peg.48	36772	37005	-1	hypothetical protein	early_right	617	0
CP012380.1_6	924969.peg.49	36998	37363	-1	FIG00642090: hypothetical protein	early_right	618	0
CP012380.1_6	924969.peg.50	37777	38508	-1	Phage DNA binding protein Roi	early_right	134	0
CP012380.1_6	924969.peg.51	38656	38901	1	hypothetical protein		619	0
CP012380.1_6	924969.peg.52	38983	39228	-1	hypothetical protein		620	0
CP012380.1_6	924969.peg.53	39348	40040	1	Phage repressor protein cI	early_left	621	0
CP012380.1_6	924969.peg.54	40187	40597	1	FIG00242642: hypothetical protein	early_left	622	0
CP012380.1_6	924969.peg.55	40594	40959	1	FIG00638666: hypothetical protein	early_left	623	0
CP012380.1_6	924969.peg.56	41038	41151	1	hypothetical protein	early_left	624	0
CP012380.1_6	924969.peg.57	41199	41345	1	FIG00641315: hypothetical protein	early_left	625	0
CP012380.1_6	924969.peg.58	41342	41923	1	FIG00209575: hypothetical protein	early_left	626	0
CP012380.1_6	924969.peg.59	42100	42288	1	hypothetical protein	early_left	627	0
CP012380.1_6	924969.peg.60	42285	43112	1	Putative SPFH domain protein	early_left	628	0
CP012380.1_6	924969.peg.61	43153	43512	1	FIG00642415: hypothetical protein	early_left	629	0
CP012380.1_6	924969.peg.62	43544	43786	1	Phage protein (ACLAME 1443)	early_left	630	0
CP012380.1_6	924969.peg.63	43790	43936	1	Phage protein	early_left	631	0
CP012380.1_6	924969.peg.64	44109	45281	1	Phage integrase	early_left	85	0
CP012380.1_6	924969.peg.65	45675	46883	1	hypothetical protein		130	0
CP012380.1_6	924969.peg.66	46918	48351	-1	DNA-cytosine methyltransferase (EC 2.1.1.37)		131	0
CP012380.1_6	924969.peg.67	48758	49531	1	hypothetical protein		150	0
CP012380.1_6	924969.peg.68	49601	50185	-1	Phage tail fiber, tail fiber assembly protein Tfa	late	40	1
CP012380.1_6	924969.peg.69	50185	53583	-1	Phage tail fiber, side tail fiber protein Stf	late	76	0
CP012380.1_6	924969.peg.70	53648	54247	-1	Phage-encoded host-cell envelope protein Lom	late	10	1
CP012380.1_6	924969.peg.71	54314	57796	-1	Phage tail tip, host specificity protein J	late	9	1
CP012380.1_6	924969.peg.72	57857	58405	-1	Phage tail tip, assembly protein I	late	6	1
CP012380.1_6	924969.peg.73	58402	59145	-1	Phage tail tip, assembly protein K	late	8	1
CP012380.1_6	924969.peg.74	59151	59849	-1	Phage tail tip, assembly protein L	late	5	1
CP012380.1_6	924969.peg.75	59859	60188	-1	Phage tail tip, assembly protein M	late	7	0
CP012380.1_6	924969.peg.76	60188	63262	-1	Phage tail, tail length tape-measure protein H	late	18	0
CP012380.1_6	924969.peg.77	63234	63563	-1	Phage tail, component T	late	21	0
CP012380.1_6	924969.peg.78	63572	63958	-1	Phage tail, component G	late	20	0
CP012380.1_6	924969.peg.79	64019	64762	-1	Phage tail, major tail protein V	late	4	0
CP012380.1_6	924969.peg.80	64773	65174	-1	Phage tail, component U	late	3	0
CP012380.1_6	924969.peg.81	65171	65749	-1	Phage tail, component Z	late	2	0
CP012380.1_6	924969.peg.82	65761	66036	-1	hypothetical protein	late	17	0
CP012380.1_6	924969.peg.83	66029	66397	-1	hypothetical protein	late	16	0
CP012380.1_6	924969.peg.84	66439	68397	-1	Phage head, head-tail preconnector protease C / Phage head, scaffolding domain Nu3	late	15	0
CP012380.1_6	924969.peg.85	68444	69919	-1	Phage head, portal protein B	late	14	0
CP012380.1_6	924969.peg.86	69919	70131	-1	hypothetical protein	late	13	0
CP012380.1_6	924969.peg.87	70128	72230	-1	Phage head, terminase DNA packaging protein A	late	11	0
CP012380.1_6	924969.peg.88	72230	72724	-1	Fels-1 prophage protein	late	26	0
CP012380.1_6	924969.peg.89	72855	72986	1	hypothetical protein	late	98	0
CP012380.1_6	924969.peg.90	73400	73552	-1	Phage protein	late	33	1
CP012380.1_6	924969.peg.91	73540	74007	-1	Phage endopeptidase Rz	late	1	1
CP012380.1_6	924969.peg.92	74004	74501	-1	Phage lysozyme R (EC 3.2.1.17)	late	38	1
CP012380.1_6	924969.peg.93	74501	74716	-1	Phage holin/antiholin component S	late	12	1
CP012380.1_6	924969.peg.94	74784	75836	-1	Phage DNA adenine methylase (EC 2.1.1.72)	late	31	0
CP012380.1_6	924969.peg.95	75987	76190	-1	Phage protein	immunity	32	0
CP012380.1_6	924969.peg.96	76234	76368	-1	hypothetical protein	immunity	126	0
CP012380.1_6	924969.peg.97	76455	77381	1	hypothetical protein		182	0
CP012380.1_6	924969.peg.98	77368	77916	1	hypothetical protein		183	0
CP012380.1_6	924969.peg.99	77929	78063	-1	Antitermination protein Q	early_right	632	0
CP012380.1_6	924969.peg.100	78169	78924	-1	Mobile element protein	early_right	450	0
CP012380.1_6	924969.peg.101	78941	80506	-1	Mobile element protein	early_right	451	0
CP012380.1_6	924969.peg.102	80658	80915	-1	Antitermination protein Q	early_right	45	0
CP012380.1_6	924969.peg.103	80933	81922	-1	Phage protein YdfU family	early_right	19	0
CP012380.1_6	924969.peg.104	81930	82739	-1	Phage protein	early_right	23	0
CP012380.1_6	924969.peg.105	82759	83148	-1	Holliday junction resolvase / Crossover junction endodeoxyribonuclease rusA (EC 3.1.22.-)	early_right	22	0
CP012380.1_6	924969.peg.106	83145	83471	-1	Phage protein similar to LexA	early_right	25	0
CP012380.1_6	924969.peg.107	83468	84121	-1	Phage DNA N-6-adenine methyltransferase	early_right	37	0
CP012380.1_6	924969.peg.108	84121	84609	-1	Uncharacterized protein YfdN	early_right	28	0
CP012380.1_6	924969.peg.109	84612	85430	-1	Phage DNA replication protein O	early_right	36	0
CP012380.1_6	924969.peg.110	85427	85663	-1	FIG00638770: hypothetical protein	early_right	34	0
CP012380.1_6	924969.peg.111	85656	86492	-1	putative antirepressor	early_right	35	0
CP012380.1_6	924969.peg.112	86489	87040	-1	Uncharacterized protein YmfL	early_right	24	0
CP012380.1_6	924969.peg.113	87084	87284	-1	hypothetical protein	early_right	54	0
CP012380.1_6	924969.peg.114	87375	88049	1	Phage repressor protein cI		53	0
CP012380.1_6	924969.peg.115	88451	88645	-1	Phage protein		79	0
CP012380.1_6	924969.peg.116	88718	89080	1	Uncharacterized protein YfdP	early_left	30	0
CP012380.1_6	924969.peg.117	89146	89970	1	Uncharacterized protein YfdQ	early_left	29	0
CP012380.1_6	924969.peg.118	90098	90634	1	COG1896: Predicted hydrolases of HD superfamily	early_left	27	0
CP012380.1_6	924969.peg.119	90625	90987	1	Phage EaE protein	early_left	39	0
CP012380.1_6	924969.peg.120	90984	91199	1	FIG00642859: hypothetical protein	early_left	78	0
CP012380.1_6	924969.peg.121	91259	91465	1	hypothetical protein	early_left	99	0
CP012380.1_6	924969.peg.122	91426	92601	1	Phage integrase	early_left	85	0
CP012380.1_6	924969.peg.123	92658	92909	1	hypothetical protein	early_left	246	0
CP012380.1_6	924969.peg.124	92897	93145	1	hypothetical protein	early_left	247	0
CP012380.1_6	924969.peg.125	93149	93967	1	hypothetical protein	early_left	248	0
CP012380.1_6	924969.peg.126	94283	95524	1	Integrase		237	0
CP012380.1_6	924969.peg.127	95663	97966	-1	hypothetical protein		601	0
CP012380.1_6	924969.peg.128	98016	98315	1	Transposase InsE for insertion sequence IS3E		452	0
CP012380.1_6	924969.peg.129	98312	99178	1	Transposase InsF for insertion sequence IS3 @ Mobile element protein		453	0
CP013837.1_9	924979.peg.1	26	139	1	Putative inner membrane protein		633	0
CP013837.1_9	924979.peg.2	698	1729	-1	16S rRNA (guanine(1207)-N(2))-methyltransferase (EC 2.1.1.172)		178	0
CP013837.1_9	924979.peg.3	1832	2245	1	DNA polymerase III psi subunit (EC 2.7.7.7)		170	0
CP013837.1_9	924979.peg.4	2214	2660	1	Ribosomal-protein-S18p-alanine acetyltransferase (EC 2.3.1.128)		71	0
CP013837.1_9	924979.peg.5	2675	3352	1	Pyrimidine 5'-nucleotidase YjjG (EC 3.1.3.5)		72	0
CP013837.1_9	924979.peg.6	3738	4952	1	Integrase		64	0
CP013837.1_9	924979.peg.7	5328	6323	-1	hypothetical protein		197	0
CP013837.1_9	924979.peg.8	6697	6891	-1	Phage protein	early_left	73	0
CP013837.1_9	924979.peg.9	6891	7685	-1	Phage ea22 protein	early_left	97	0
CP013837.1_9	924979.peg.10	7682	8047	-1	hypothetical protein	early_right	341	0
CP013837.1_9	924979.peg.11	8049	8405	-1	Phage ea22 protein	early_left	340	0
CP013837.1_9	924979.peg.12	8405	8767	-1	Phage EaE protein	early_left	39	0
CP013837.1_9	924979.peg.13	8758	9294	-1	COG1896: Predicted hydrolases of HD superfamily	early_left	27	0
CP013837.1_9	924979.peg.14	9422	10246	-1	Uncharacterized protein YfdQ	early_left	29	0
CP013837.1_9	924979.peg.15	10312	10674	-1	Uncharacterized protein YfdP	early_left	30	0
CP013837.1_9	924979.peg.16	11397	12089	-1	Transcriptional regulator, Xre family		49	0
CP013837.1_9	924979.peg.17	12187	12447	1	Phage DNA binding protein	early_right	50	0
CP013837.1_9	924979.peg.18	12478	12990	1	Uncharacterized protein YmfL	early_right	24	0
CP013837.1_9	924979.peg.19	12987	14138	1	rha protein	early_right	35	0
CP013837.1_9	924979.peg.20	14135	14359	1	FIG00638770: hypothetical protein	early_right	34	0
CP013837.1_9	924979.peg.21	14356	15174	1	Phage DNA replication protein O	early_right	36	0
CP013837.1_9	924979.peg.22	15177	15452	1	Uncharacterized protein YfdN	early_right	28	0
CP013837.1_9	924979.peg.23	15537	15671	1	hypothetical protein	early_right	634	0
CP013837.1_9	924979.peg.24	15664	16317	1	Phage DNA N-6-adenine methyltransferase	early_right	37	0
CP013837.1_9	924979.peg.25	16314	16640	1	Phage protein similar to LexA	early_right	25	0
CP013837.1_9	924979.peg.26	16637	17026	1	Holliday junction resolvase / Crossover junction endodeoxyribonuclease rusA (EC 3.1.22.-)	early_right	22	0
CP013837.1_9	924979.peg.27	17046	17843	1	Phage protein	early_right	23	0
CP013837.1_9	924979.peg.28	17851	18840	1	Phage protein YdfU family	early_right	19	0
CP013837.1_9	924979.peg.29	18858	19223	1	Phage antitermination protein Q	early_right	45	0
CP013837.1_9	924979.peg.30	19308	19754	-1	hypothetical protein		171	0
CP013837.1_9	924979.peg.31	19843	19956	1	hypothetical protein	immunity	126	0
CP013837.1_9	924979.peg.32	20025	20228	1	Phage protein	immunity	32	0
CP013837.1_9	924979.peg.33	20379	21431	1	Phage DNA adenine methylase (EC 2.1.1.72)	late	31	0
CP013837.1_9	924979.peg.34	21499	21714	1	Phage holin/antiholin component S	late	12	1
CP013837.1_9	924979.peg.35	21714	22211	1	Phage lysozyme R (EC 3.2.1.17)	late	38	1
CP013837.1_9	924979.peg.36	22208	22675	1	Phage endopeptidase Rz	late	1	1
CP013837.1_9	924979.peg.37	22663	22815	1	Phage protein	late	33	1
CP013837.1_9	924979.peg.38	22957	23133	-1	hypothetical protein	late	42	0
CP013837.1_9	924979.peg.39	23245	23358	-1	hypothetical protein	late	98	0
CP013837.1_9	924979.peg.40	23489	23980	1	Fels-1 prophage protein	late	26	0
CP013837.1_9	924979.peg.41	23980	26082	1	Phage head, terminase DNA packaging protein A	late	11	0
CP013837.1_9	924979.peg.42	26079	26291	1	hypothetical protein	late	13	0
CP013837.1_9	924979.peg.43	26291	27799	1	Phage head, portal protein B	late	14	0
CP013837.1_9	924979.peg.44	27813	29189	1	Phage head, head-tail preconnector protease C / Phage head, scaffolding domain Nu3	late	15	0
CP013837.1_9	924979.peg.45	29192	29770	1	Phage head, head-tail preconnector protease C / Phage head, scaffolding domain Nu3	late	458	0
CP013837.1_9	924979.peg.46	29857	30180	1	hypothetical protein	late	16	0
CP013837.1_9	924979.peg.47	30173	30448	1	hypothetical protein	late	17	0
CP013837.1_9	924979.peg.48	30460	31050	1	Phage tail, component Z	late	2	0
CP013837.1_9	924979.peg.49	31047	31448	1	Phage tail, component U	late	3	0
CP013837.1_9	924979.peg.50	31459	32202	1	Phage tail, major tail protein V	late	4	0
CP013837.1_9	924979.peg.51	32263	32649	1	Phage tail, component G	late	20	0
CP013837.1_9	924979.peg.52	32658	32987	1	Phage tail, component T	late	21	0
CP013837.1_9	924979.peg.53	32959	36015	1	Phage tail, tail length tape-measure protein H	late	18	0
CP013837.1_9	924979.peg.54	36015	36344	1	Phage tail tip, assembly protein M	late	7	0
CP013837.1_9	924979.peg.55	36354	37052	1	Phage tail tip, assembly protein L	late	5	1
CP013837.1_9	924979.peg.56	37201	37866	1	Phage tail tip, assembly protein K	late	8	1
CP013837.1_9	924979.peg.57	37880	38344	1	Phage tail tip, assembly protein I	late	6	0
CP013837.1_9	924979.peg.58	38405	41818	1	Phage tail tip, host specificity protein J	late	9	1
CP013837.1_9	924979.peg.59	41879	44251	1	Phage tail fiber, side tail fiber protein Stf	late	83	0
CP013837.1_9	924979.peg.60	44251	44532	1	hypothetical protein	late	138	0
CP013837.1_9	924979.peg.61	44542	45375	1	Phage tail fiber protein	late	231	0
CP013837.1_9	924979.peg.62	45384	45581	1	Phage tail fiber protein	late	635	0
CP013837.1_9	924979.peg.63	45624	45917	1	hypothetical protein	late	84	0
CP013837.1_9	924979.peg.64	46086	46214	1	hypothetical protein	late	229	0
CP013837.1_9	924979.peg.65	46221	46979	-1	hypothetical protein		636	0
CP013837.1_9	924979.peg.66	47078	48112	-1	conserved hypothetical protein	early_left	637	0
CP013837.1_9	924979.peg.67	48308	48430	-1	hypothetical protein	early_left	638	0
CP013837.1_9	924979.peg.68	48559	48807	-1	DNA-damage-inducible protein I	early_left	43	0
CP013837.1_9	924979.peg.69	48922	49086	-1	FIG00638693: hypothetical protein	early_left	141	0
CP013837.1_9	924979.peg.70	49039	50613	1	Peptide chain release factor 3		105	0
CP014667.1_7	924993.peg.1	1	447	1	Ribosomal-protein-S18p-alanine acetyltransferase (EC 2.3.1.128)		71	0
CP014667.1_7	924993.peg.2	462	1139	1	Pyrimidine 5'-nucleotidase YjjG (EC 3.1.3.5)		72	0
CP014667.1_7	924993.peg.3	1525	2739	1	Integrase		64	0
CP014667.1_7	924993.peg.4	3115	4131	-1	hypothetical protein		197	0
CP014667.1_7	924993.peg.5	4484	4678	-1	Phage protein	early_left	73	0
CP014667.1_7	924993.peg.6	4678	5298	-1	Phage ea22 protein	early_left	97	0
CP014667.1_7	924993.peg.7	5298	5660	-1	Phage EaE protein	early_left	39	0
CP014667.1_7	924993.peg.8	5651	6187	-1	COG1896: Predicted hydrolases of HD superfamily	early_left	27	0
CP014667.1_7	924993.peg.9	6315	7139	-1	Uncharacterized protein YfdQ	early_left	29	0
CP014667.1_7	924993.peg.10	7205	7567	-1	Uncharacterized protein YfdP	early_left	30	0
CP014667.1_7	924993.peg.11	7655	7864	1	Phage protein		79	0
CP014667.1_7	924993.peg.12	8036	8548	1	hypothetical protein		459	0
CP014667.1_7	924993.peg.13	8864	9556	-1	Transcriptional regulator, Xre family		49	0
CP014667.1_7	924993.peg.14	9654	9914	1	Phage DNA binding protein	early_right	50	0
CP014667.1_7	924993.peg.15	9907	10458	1	Uncharacterized protein YmfL	early_right	24	0
CP014667.1_7	924993.peg.16	10455	11291	1	putative antirepressor	early_right	35	0
CP014667.1_7	924993.peg.17	11284	11520	1	FIG00638770: hypothetical protein	early_right	34	0
CP014667.1_7	924993.peg.18	11517	12335	1	Phage DNA replication protein O	early_right	36	0
CP014667.1_7	924993.peg.19	12338	12826	1	Uncharacterized protein YfdN	early_right	28	0
CP014667.1_7	924993.peg.20	12826	13479	1	Phage DNA N-6-adenine methyltransferase	early_right	37	0
CP014667.1_7	924993.peg.21	13476	13802	1	Phage protein similar to LexA	early_right	25	0
CP014667.1_7	924993.peg.22	13799	14188	1	Holliday junction resolvase / Crossover junction endodeoxyribonuclease rusA (EC 3.1.22.-)	early_right	22	0
CP014667.1_7	924993.peg.23	14208	15050	1	Phage protein	early_right	23	0
CP014667.1_7	924993.peg.24	15058	16047	1	Phage protein YdfU family	early_right	19	0
CP014667.1_7	924993.peg.25	16065	16406	1	Antitermination protein Q	early_right	45	0
CP014667.1_7	924993.peg.26	16419	16967	-1	hypothetical protein		183	0
CP014667.1_7	924993.peg.27	16954	17814	-1	hypothetical protein		182	0
CP014667.1_7	924993.peg.28	18037	18348	1	Phage protein	immunity	32	0
CP014667.1_7	924993.peg.29	18499	19551	1	Phage DNA adenine methylase (EC 2.1.1.72)	late	31	0
CP014667.1_7	924993.peg.30	19532	19954	1	Phage holin/antiholin component S	late	346	0
CP014667.1_7	924993.peg.31	19958	20434	1	Phage lysozyme R (EC 3.2.1.17)	late	51	1
CP014667.1_7	924993.peg.32	20431	20874	1	Phage endopeptidase Rz	late	1	0
CP014667.1_7	924993.peg.33	20862	21287	1	hypothetical protein	late	460	0
CP014667.1_7	924993.peg.34	21386	21568	-1	hypothetical protein	late	42	0
CP014667.1_7	924993.peg.35	21567	21767	1	hypothetical protein	late	140	0
CP014667.1_7	924993.peg.36	21926	22420	1	Fels-1 prophage protein	late	26	0
CP014667.1_7	924993.peg.37	22420	24522	1	Phage head, terminase DNA packaging protein A	late	11	0
CP014667.1_7	924993.peg.38	24519	24731	1	hypothetical protein	late	13	0
CP014667.1_7	924993.peg.39	24731	26239	1	Phage head, portal protein B	late	14	0
CP014667.1_7	924993.peg.40	26253	28211	1	Phage head, head-tail preconnector protease C / Phage head, scaffolding domain Nu3	late	15	0
CP014667.1_7	924993.peg.41	28298	28621	1	hypothetical protein	late	16	0
CP014667.1_7	924993.peg.42	28614	28889	1	hypothetical protein	late	17	0
CP014667.1_7	924993.peg.43	28901	29479	1	Phage tail, component Z	late	2	0
CP014667.1_7	924993.peg.44	29476	29877	1	Phage tail, component U	late	3	0
CP014667.1_7	924993.peg.45	29888	30631	1	Phage tail, major tail protein V	late	4	0
CP014667.1_7	924993.peg.46	30692	31078	1	Phage tail, component G	late	20	0
CP014667.1_7	924993.peg.47	31087	31416	1	Phage tail, component T	late	21	0
CP014667.1_7	924993.peg.48	31388	34453	1	Phage tail, tail length tape-measure protein H	late	18	0
CP014667.1_7	924993.peg.49	34453	34782	1	Phage tail tip, assembly protein M	late	7	0
CP014667.1_7	924993.peg.50	34792	35490	1	Phage tail tip, assembly protein L	late	5	1
CP014667.1_7	924993.peg.51	35565	36239	1	Phage tail tip, assembly protein K	late	8	1
CP014667.1_7	924993.peg.52	36203	36784	1	Phage tail tip, assembly protein I	late	6	0
CP014667.1_7	924993.peg.53	36845	40327	1	Phage tail tip, host specificity protein J	late	9	1
CP014667.1_7	924993.peg.54	40386	42446	1	Phage tail fiber, side tail fiber protein Stf	late	83	0
CP014667.1_7	924993.peg.55	42734	43027	1	hypothetical protein	late	84	0
CP015138.1_5	925003.peg.1	209	1108	-1	DNA-methyltransferase		298	0
CP015138.1_5	925003.peg.2	1188	2972	-1	hypothetical protein	early_left	297	0
CP015138.1_5	925003.peg.3	2980	4146	-1	Phage integrase	early_left	85	0
CP015138.1_5	925003.peg.4	4107	4313	-1	hypothetical protein	early_left	99	0
CP015138.1_5	925003.peg.5	4373	4588	-1	FIG00642859: hypothetical protein	early_left	78	0
CP015138.1_5	925003.peg.6	4585	4947	-1	Phage EaE protein	early_left	39	0
CP015138.1_5	925003.peg.7	4938	5474	-1	COG1896: Predicted hydrolases of HD superfamily	early_left	27	0
CP015138.1_5	925003.peg.8	5602	6426	-1	Uncharacterized protein YfdQ	early_left	29	0
CP015138.1_5	925003.peg.9	6492	6854	-1	Uncharacterized protein YfdP	early_left	30	0
CP015138.1_5	925003.peg.10	6927	7121	1	Phage protein		79	0
CP015138.1_5	925003.peg.11	7523	8197	-1	Phage repressor protein cI		53	0
CP015138.1_5	925003.peg.12	8288	8488	1	hypothetical protein	early_right	54	0
CP015138.1_5	925003.peg.13	8532	9083	1	Uncharacterized protein YmfL	early_right	24	0
CP015138.1_5	925003.peg.14	9080	9916	1	putative antirepressor	early_right	35	0
CP015138.1_5	925003.peg.15	9909	10145	1	FIG00638770: hypothetical protein	early_right	34	0
CP015138.1_5	925003.peg.16	10142	10960	1	Phage DNA replication protein O	early_right	36	0
CP015138.1_5	925003.peg.17	10963	11454	1	Uncharacterized protein YfdN	early_right	28	0
CP015138.1_5	925003.peg.18	11451	12104	1	Phage DNA N-6-adenine methyltransferase	early_right	37	0
CP015138.1_5	925003.peg.19	12101	12427	1	Phage protein similar to LexA	early_right	25	0
CP015138.1_5	925003.peg.20	12424	12813	1	Holliday junction resolvase / Crossover junction endodeoxyribonuclease rusA (EC 3.1.22.-)	early_right	22	0
CP015138.1_5	925003.peg.21	12833	13642	1	Phage protein	early_right	23	0
CP015138.1_5	925003.peg.22	13650	14639	1	Phage protein YdfU family	early_right	19	0
CP015138.1_5	925003.peg.23	14653	15405	1	Phage antitermination protein Q	early_right	41	0
CP015138.1_5	925003.peg.24	15535	15648	1	hypothetical protein	early_right	74	0
CP015138.1_5	925003.peg.25	15686	16111	1	hypothetical protein	immunity	55	0
CP015138.1_5	925003.peg.26	16257	17225	1	Mobile element protein	immunity	363	1
CP015138.1_5	925003.peg.27	17401	17604	1	FIG00638312: hypothetical protein	immunity	32	0
CP015138.1_5	925003.peg.28	17755	18807	1	Phage DNA adenine methylase (EC 2.1.1.72)	late	31	0
CP015138.1_5	925003.peg.29	18875	19090	1	Phage holin/antiholin component S	late	12	1
CP015138.1_5	925003.peg.30	19090	19587	1	Phage lysozyme R (EC 3.2.1.17)	late	38	1
CP015138.1_5	925003.peg.31	19584	20051	1	Phage endopeptidase Rz	late	1	1
CP015138.1_5	925003.peg.32	20039	20191	1	Phage protein	late	33	1
CP015138.1_5	925003.peg.33	20605	20730	-1	hypothetical protein	late	98	0
CP015138.1_5	925003.peg.34	20867	21361	1	Fels-1 prophage protein	late	26	0
CP015138.1_5	925003.peg.35	21361	23463	1	Phage head, terminase DNA packaging protein A	late	11	0
CP015138.1_5	925003.peg.36	23460	23672	1	hypothetical protein	late	13	0
CP015138.1_5	925003.peg.37	23672	25180	1	Phage head, portal protein B	late	14	0
CP015138.1_5	925003.peg.38	25194	27152	1	Phage head, head-tail preconnector protease C / Phage head, scaffolding domain Nu3	late	15	0
CP015138.1_5	925003.peg.39	27240	27563	1	hypothetical protein	late	16	0
CP015138.1_5	925003.peg.40	27556	27831	1	hypothetical protein	late	17	0
CP015138.1_5	925003.peg.41	27843	28421	1	Phage tail, component Z	late	2	0
CP015138.1_5	925003.peg.42	28418	28819	1	Phage tail, component U	late	3	0
CP015138.1_5	925003.peg.43	28830	29573	1	Phage tail, major tail protein V	late	4	0
CP015138.1_5	925003.peg.44	29634	30020	1	Phage tail, component G	late	20	0
CP015138.1_5	925003.peg.45	30029	30358	1	Phage tail, component T	late	21	0
CP015138.1_5	925003.peg.46	30330	33395	1	Phage tail, tail length tape-measure protein H	late	18	0
CP015138.1_5	925003.peg.47	33395	33724	1	Phage tail tip, assembly protein M	late	7	0
CP015138.1_5	925003.peg.48	33734	34432	1	Phage tail tip, assembly protein L	late	5	1
CP015138.1_5	925003.peg.49	34509	35180	1	Phage tail tip, assembly protein K	late	8	1
CP015138.1_5	925003.peg.50	35213	35725	1	Phage tail tip, assembly protein I	late	6	0
CP015138.1_5	925003.peg.51	35786	39283	1	Phage tail tip, host specificity protein J	late	9	1
CP015138.1_5	925003.peg.52	39354	39953	1	Phage-encoded host-cell envelope protein Lom	late	10	1
CP015138.1_5	925003.peg.53	40448	41422	1	Phage tail fiber protein	late	207	0
CP015138.1_5	925003.peg.54	41383	43416	1	Phage tail fiber, side tail fiber protein Stf	late	86	0
CP015138.1_5	925003.peg.55	43416	44000	1	Phage tail fiber, tail fiber assembly protein Tfa	late	40	1
CP015138.1_5	925003.peg.56	44058	44177	1	hypothetical protein	late	344	0
CP015138.1_5	925003.peg.57	44186	44341	1	Phage DNA invertase	late	429	0
CP015138.1_5	925003.peg.58	44401	45471	1	mRNA endoribonuclease LS	late	428	0
CP015138.1_5	925003.peg.59	45464	45826	1	hypothetical protein	late	427	0
CP015138.1_5	925003.peg.60	45964	46233	-1	hypothetical protein		426	0
CP015834.1_8	925012.peg.1	3	476	1	DNA-damage-inducible protein F		639	0
CP015834.1_8	925012.peg.2	592	801	1	UPF0337 protein YjbJ		234	0
CP015834.1_8	925012.peg.3	843	1358	-1	Zinc uptake regulation protein Zur		235	0
CP015834.1_8	925012.peg.4	1676	2680	1	Uncharacterized protein YjbL		461	0
CP015834.1_8	925012.peg.5	3400	3972	1	hypothetical protein; Some similarities with unknown protein of Photorhabdus and with bacteriophage protein	immunity	181	0
CP015834.1_8	925012.peg.6	3969	4388	1	hypothetical protein	early_left	201	0
CP015834.1_8	925012.peg.7	4428	4601	1	hypothetical protein	early_left	142	0
CP015834.1_8	925012.peg.8	4649	4942	-1	FIG00640518: hypothetical protein	early_left	143	0
CP015834.1_8	925012.peg.9	4967	5539	-1	Exodeoxyribonuclease VIII (EC 3.1.11.-)	early_left	144	0
CP015834.1_8	925012.peg.10	5539	6342	-1	Phage ea22 protein	early_left	225	0
CP015834.1_8	925012.peg.11	6346	6495	-1	hypothetical protein	early_left	640	0
CP015834.1_8	925012.peg.12	6497	7078	-1	Phage EaE protein	early_left	301	0
CP015834.1_8	925012.peg.13	7075	7611	-1	COG1896: Predicted hydrolases of HD superfamily	early_left	27	0
CP015834.1_8	925012.peg.14	7739	8563	-1	Uncharacterized protein YfdQ	early_left	29	0
CP015834.1_8	925012.peg.15	8629	8991	-1	Uncharacterized protein YfdP	early_left	30	0
CP015834.1_8	925012.peg.16	9453	9956	1	hypothetical protein		364	0
CP015834.1_8	925012.peg.17	10121	10258	1	hypothetical protein		641	0
CP015834.1_8	925012.peg.18	10324	10950	-1	Phage repressor protein cI	immunity	80	0
CP015834.1_8	925012.peg.19	11048	11248	1	FIG00642496: hypothetical protein	early_right	249	0
CP015834.1_8	925012.peg.20	11241	11870	1	Uncharacterized protein YmfL	early_right	24	0
CP015834.1_8	925012.peg.21	11867	12205	1	Uncharacterized protein YmfM	early_right	306	0
CP015834.1_8	925012.peg.22	12215	13207	1	Phage DNA replication protein O	early_right	115	0
CP015834.1_8	925012.peg.23	13302	13955	1	Phage DNA N-6-adenine methyltransferase	early_right	37	0
CP015834.1_8	925012.peg.24	13952	14278	1	Phage protein similar to LexA	early_right	25	0
CP015834.1_8	925012.peg.25	14275	14664	1	Holliday junction resolvase / Crossover junction endodeoxyribonuclease rusA (EC 3.1.22.-)	early_right	22	0
CP015834.1_8	925012.peg.26	14684	15493	1	Phage protein	early_right	23	0
CP015834.1_8	925012.peg.27	15501	16490	1	Phage protein YdfU family	early_right	19	0
CP015834.1_8	925012.peg.28	16504	17256	1	Phage antitermination protein Q	early_right	41	0
CP015834.1_8	925012.peg.29	17386	17499	1	hypothetical protein	early_right	74	0
CP015834.1_8	925012.peg.30	17537	17962	1	hypothetical protein	immunity	55	0
CP015834.1_8	925012.peg.31	18204	18389	1	FIG00638312: hypothetical protein	immunity	32	0
CP015834.1_8	925012.peg.32	18389	18496	1	hypothetical protein	immunity	149	0
CP015834.1_8	925012.peg.33	18540	19592	1	Phage DNA adenine methylase (EC 2.1.1.72)	late	31	0
CP015834.1_8	925012.peg.34	19660	19875	1	Phage holin/antiholin component S	late	12	1
CP015834.1_8	925012.peg.35	19880	20230	1	Uncharacterized protein, YdfR family	late	65	1
CP015834.1_8	925012.peg.36	20294	20827	1	Phage lysozyme R (EC 3.2.1.17)	late	52	1
CP015834.1_8	925012.peg.37	20824	21291	1	Phage endopeptidase Rz	late	1	1
CP015834.1_8	925012.peg.38	21279	21431	1	Phage protein	late	33	1
CP015834.1_8	925012.peg.39	21573	21749	-1	hypothetical protein	late	42	0
CP015834.1_8	925012.peg.40	21748	21948	1	hypothetical protein	late	140	0
CP015834.1_8	925012.peg.41	21952	22071	1	hypothetical protein	late	360	0
CP015834.1_8	925012.peg.42	22117	22644	1	hypothetical protein	late	208	0
CP015834.1_8	925012.peg.43	22653	24752	1	Phage head, terminase DNA packaging protein A	late	11	0
CP015834.1_8	925012.peg.44	24749	24961	1	hypothetical protein	late	13	0
CP015834.1_8	925012.peg.45	24961	26469	1	Phage head, portal protein B	late	14	0
CP015834.1_8	925012.peg.46	26483	28441	1	Phage head, head-tail preconnector protease C / Phage head, scaffolding domain Nu3	late	15	0
CP015834.1_8	925012.peg.47	28528	28851	1	hypothetical protein	late	16	0
CP015834.1_8	925012.peg.48	28844	29119	1	hypothetical protein	late	17	0
CP015834.1_8	925012.peg.49	29131	29721	1	Phage tail, component Z	late	2	0
CP015834.1_8	925012.peg.50	29718	30119	1	Phage tail, component U	late	3	0
CP015834.1_8	925012.peg.51	30131	30874	1	Phage tail, major tail protein V	late	4	0
CP015834.1_8	925012.peg.52	30935	31321	1	Phage tail, component G	late	20	0
CP015834.1_8	925012.peg.53	31330	31659	1	Phage tail, component T	late	21	0
CP015834.1_8	925012.peg.54	31756	33582	1	Phage tail, tail length tape-measure protein H	late	18	0
CP015834.1_8	925012.peg.55	33579	34694	1	Phage tail, tail length tape-measure protein H	late	18	0
CP015834.1_8	925012.peg.56	34694	34927	1	Phage tail tip, assembly protein M	late	7	0
CP015834.1_8	925012.peg.57	35034	35573	1	Phage tail tip, assembly protein L	late	5	0
CP015834.1_8	925012.peg.58	35536	35733	1	Phage tail tip, assembly protein L	late	5	0
CP015834.1_8	925012.peg.59	35739	36482	1	Phage tail tip, assembly protein K	late	8	1
CP015834.1_8	925012.peg.60	36479	36712	1	Phage tail tip, assembly protein I	late	6	0
CP015834.1_8	925012.peg.61	36768	37025	1	Phage tail tip, assembly protein I	late	6	0
CP015834.1_8	925012.peg.62	37086	40565	1	Phage tail tip, host specificity protein J	late	9	1
CP015834.1_8	925012.peg.63	40633	41232	1	Phage-encoded host-cell envelope protein Lom	late	10	1
CP015834.1_8	925012.peg.64	41297	43645	1	Phage tail fiber, side tail fiber protein Stf	late	83	0
CP015834.1_8	925012.peg.65	43642	43923	1	hypothetical protein	late	138	0
CP015834.1_8	925012.peg.66	43933	44637	1	hypothetical protein	late	228	0
CP015834.1_8	925012.peg.67	44648	44935	1	hypothetical protein	late	84	0
CP015834.1_8	925012.peg.68	45046	45294	-1	DNA-damage-inducible protein I	early_left	43	0
CP015834.1_8	925012.peg.69	45356	46453	-1	Phage integrase	early_left	163	0
CP015834.1_8	925012.peg.70	46542	47579	1	tRNA-dihydrouridine(20/20a) synthase (EC 1.3.1.91)		250	0
CP015834.1_8	925012.peg.71	47713	47955	1	Phage shock protein G		251	0
CP015834.1_8	925012.peg.72	48121	49104	-1	Quinone oxidoreductase (EC 1.6.5.5)		252	0
CP015834.1_8	925012.peg.73	49187	50602	1	Replicative DNA helicase (DnaB) (EC 3.6.4.12)		253	0
CP015834.1_8	925012.peg.74	50655	51734	1	Alanine racemase (EC 5.1.1.1)		309	0
CP015834.1_8	925012.peg.75	51987	53180	1	Biosynthetic Aromatic amino acid aminotransferase alpha (EC 2.6.1.57)		310	0
CP015834.1_8	925012.peg.76	53238	53384	-1	hypothetical protein		462	0
CP015834.1_8	925012.peg.77	53403	53945	-1	hypothetical protein		642	0
CP015834.1_8	925012.peg.78	54045	54209	1	hypothetical protein		643	0
CP015834.1_8	925012.peg.79	54307	55020	1	NMN phosphatase (EC 3.1.3.5); Class B acid phosphatase precursor (EC 3.1.3.2)		365	0
CP015834.1_8	925012.peg.80	55131	55547	1	UPF0047 protein YjbQ		366	0
CP015834.1_8	925012.peg.81	55551	55907	1	Uncharacterized protein YjbR		367	0
CP015834.1_8	925012.peg.82	55942	56406	-1	Excinuclease ABC subunit A		644	0
CP015912.1_6	925021.peg.1	1	447	1	Ribosomal-protein-S18p-alanine acetyltransferase (EC 2.3.1.128)		71	0
CP015912.1_6	925021.peg.2	462	1139	1	Pyrimidine 5'-nucleotidase YjjG (EC 3.1.3.5)		72	0
CP015912.1_6	925021.peg.3	1525	2748	1	Integrase		64	0
CP015912.1_6	925021.peg.4	3009	3341	-1	Protein FlxA (FliA regulated)		645	0
CP015912.1_6	925021.peg.5	3825	4019	-1	Phage protein	early_left	73	0
CP015912.1_6	925021.peg.6	4054	4590	-1	COG1896: Predicted hydrolases of HD superfamily	early_left	27	0
CP015912.1_6	925021.peg.7	4718	5542	-1	Uncharacterized protein YfdQ	early_left	29	0
CP015912.1_6	925021.peg.8	5608	5988	-1	Uncharacterized protein YfdP	early_left	30	0
CP015912.1_6	925021.peg.9	6673	7365	-1	Transcriptional regulator, Xre family		49	0
CP015912.1_6	925021.peg.10	7463	7723	1	Phage DNA binding protein	early_right	50	0
CP015912.1_6	925021.peg.11	7716	8267	1	Uncharacterized protein YmfL	early_right	24	0
CP015912.1_6	925021.peg.12	8264	9412	1	rha protein	early_right	35	0
CP015912.1_6	925021.peg.13	9409	9633	1	FIG00638770: hypothetical protein	early_right	34	0
CP015912.1_6	925021.peg.14	9630	10448	1	Phage DNA replication protein O	early_right	36	0
CP015912.1_6	925021.peg.15	10451	10939	1	Phage protein	early_right	28	0
CP015912.1_6	925021.peg.16	10939	11592	1	Phage DNA N-6-adenine methyltransferase	early_right	37	0
CP015912.1_6	925021.peg.17	11589	11915	1	Phage protein similar to LexA	early_right	25	0
CP015912.1_6	925021.peg.18	11912	12301	1	Holliday junction resolvase / Crossover junction endodeoxyribonuclease rusA (EC 3.1.22.-)	early_right	22	0
CP015912.1_6	925021.peg.19	12321	13130	1	Phage protein	early_right	23	0
CP015912.1_6	925021.peg.20	13138	14127	1	Phage protein YdfU family	early_right	19	0
CP015912.1_6	925021.peg.21	14141	14893	1	Phage antitermination protein Q	early_right	41	0
CP015912.1_6	925021.peg.22	15023	15136	1	hypothetical protein	early_right	74	0
CP015912.1_6	925021.peg.23	15174	15599	1	hypothetical protein	immunity	55	0
CP015912.1_6	925021.peg.24	15904	16026	1	FIG00638312: hypothetical protein	immunity	32	0
CP015912.1_6	925021.peg.25	16177	17229	1	Phage DNA adenine methylase (EC 2.1.1.72)	late	31	0
CP015912.1_6	925021.peg.26	17297	17512	1	Phage holin/antiholin component S	late	12	1
CP015912.1_6	925021.peg.27	17512	18009	1	Phage lysozyme R (EC 3.2.1.17)	late	38	1
CP015912.1_6	925021.peg.28	18006	18473	1	Phage endopeptidase Rz	late	1	1
CP015912.1_6	925021.peg.29	18461	18613	1	Phage protein	late	33	1
CP015912.1_6	925021.peg.30	18755	18931	-1	hypothetical protein	late	42	0
CP015912.1_6	925021.peg.31	18999	19130	1	hypothetical protein	late	140	0
CP015912.1_6	925021.peg.32	19289	19780	1	Fels-1 prophage protein	late	26	0
CP015912.1_6	925021.peg.33	19780	21882	1	Phage head, terminase DNA packaging protein A	late	11	0
CP015912.1_6	925021.peg.34	21879	22091	1	hypothetical protein	late	13	0
CP015912.1_6	925021.peg.35	22091	23599	1	Phage head, portal protein B	late	14	0
CP015912.1_6	925021.peg.36	23613	25571	1	Phage head, head-tail preconnector protease C / Phage head, scaffolding domain Nu3	late	15	0
CP015912.1_6	925021.peg.37	25658	25981	1	hypothetical protein	late	16	0
CP015912.1_6	925021.peg.38	25974	26249	1	hypothetical protein	late	17	0
CP015912.1_6	925021.peg.39	26261	26839	1	Phage tail, component Z	late	2	0
CP015912.1_6	925021.peg.40	26836	27237	1	Phage tail, component U	late	3	0
CP015912.1_6	925021.peg.41	27249	27992	1	Phage tail, major tail protein V	late	4	0
CP015912.1_6	925021.peg.42	28053	28439	1	Phage tail, component G	late	20	0
CP015912.1_6	925021.peg.43	28448	28777	1	Phage tail, component T	late	21	0
CP015912.1_6	925021.peg.44	28749	31823	1	Phage tail, tail length tape-measure protein H	late	18	0
CP015912.1_6	925021.peg.45	31823	32152	1	Phage tail tip, assembly protein M	late	7	0
CP015912.1_6	925021.peg.46	32162	32365	1	Phage tail tip, assembly protein L	late	646	0
CP015912.1_6	925021.peg.47	32419	32859	1	Phage tail tip, assembly protein L	late	5	0
CP015912.1_6	925021.peg.48	33009	33608	1	Phage tail tip, assembly protein K	late	8	1
CP015912.1_6	925021.peg.49	33605	34153	1	Phage tail tip, assembly protein I	late	6	1
CP015912.1_6	925021.peg.50	34214	37711	1	Phage tail tip, host specificity protein J	late	9	1
CP015912.1_6	925021.peg.51	37782	38381	1	Phage-encoded host-cell envelope protein Lom	late	10	1
CP015912.1_6	925021.peg.52	38440	41520	1	Phage tail fiber, side tail fiber protein Stf	late	76	1
CP015912.1_6	925021.peg.53	41520	42101	1	Phage tail fiber, tail fiber assembly protein Tfa	late	40	1
CP015912.1_6	925021.peg.54	42979	43227	-1	DNA-damage-inducible protein I	early_left	43	0
CP016546.1_3	925027.peg.1	1	1416	-1	Replicative DNA helicase (DnaB) (EC 3.6.4.12)		253	0
CP016546.1_3	925027.peg.2	1499	2482	1	Quinone oxidoreductase (EC 1.6.5.5)		252	0
CP016546.1_3	925027.peg.3	2648	2890	-1	Phage shock protein G		251	0
CP016546.1_3	925027.peg.4	3024	4061	-1	tRNA-dihydrouridine(20/20a) synthase (EC 1.3.1.91)		250	0
CP016546.1_3	925027.peg.5	4150	5247	1	Phage integrase	early_left	163	0
CP016546.1_3	925027.peg.6	5308	5556	1	DNA-damage-inducible protein I	early_left	43	0
CP016546.1_3	925027.peg.7	5779	6330	1	hypothetical protein		233	0
CP016546.1_3	925027.peg.8	6308	7678	1	hypothetical protein		232	0
CP016546.1_3	925027.peg.9	7791	8375	-1	Phage tail fiber, tail fiber assembly protein Tfa	late	40	1
CP016546.1_3	925027.peg.10	8375	11773	-1	Phage tail fiber, side tail fiber protein Stf	late	76	0
CP016546.1_3	925027.peg.11	11838	12437	-1	Phage-encoded host-cell envelope protein Lom	late	10	1
CP016546.1_3	925027.peg.12	12508	16005	-1	Phage tail tip, host specificity protein J	late	9	1
CP016546.1_3	925027.peg.13	16066	16614	-1	Phage tail tip, assembly protein I	late	6	1
CP016546.1_3	925027.peg.14	16611	17354	-1	Phage tail tip, assembly protein K	late	8	1
CP016546.1_3	925027.peg.15	17360	18058	-1	Phage tail tip, assembly protein L	late	5	1
CP016546.1_3	925027.peg.16	18068	18397	-1	Phage tail tip, assembly protein M	late	7	0
CP016546.1_3	925027.peg.17	18397	21453	-1	Phage tail, tail length tape-measure protein H	late	18	0
CP016546.1_3	925027.peg.18	21425	21754	-1	Phage tail, component T	late	21	0
CP016546.1_3	925027.peg.19	21763	22149	-1	Phage tail, component G	late	20	0
CP016546.1_3	925027.peg.20	22210	22953	-1	Phage tail, major tail protein V	late	4	0
CP016546.1_3	925027.peg.21	22964	23365	-1	Phage tail, component U	late	3	0
CP016546.1_3	925027.peg.22	23362	23940	-1	Phage tail, component Z	late	2	0
CP016546.1_3	925027.peg.23	23952	24227	-1	hypothetical protein	late	17	0
CP016546.1_3	925027.peg.24	24220	24543	-1	hypothetical protein	late	16	0
CP016546.1_3	925027.peg.25	24630	26588	-1	Phage head, head-tail preconnector protease C / Phage head, scaffolding domain Nu3	late	15	0
CP016546.1_3	925027.peg.26	26602	28110	-1	Phage head, portal protein B	late	14	0
CP016546.1_3	925027.peg.27	28110	28322	-1	hypothetical protein	late	13	0
CP016546.1_3	925027.peg.28	28319	30421	-1	Phage head, terminase DNA packaging protein A	late	11	0
CP016546.1_3	925027.peg.29	30421	30912	-1	Fels-1 prophage protein	late	26	0
CP016546.1_3	925027.peg.30	30902	31144	-1	hypothetical protein	late	202	0
CP016546.1_3	925027.peg.31	31270	31446	1	hypothetical protein	late	42	0
CP016546.1_3	925027.peg.32	31588	31731	-1	Phage protein	late	33	1
CP016546.1_3	925027.peg.33	31728	32195	-1	Phage endopeptidase Rz	late	1	1
CP016546.1_3	925027.peg.34	32192	32725	-1	Phage lysozyme R (EC 3.2.1.17)	late	52	1
CP016546.1_3	925027.peg.35	32789	33139	-1	Uncharacterized protein, YdfR family	late	65	1
CP016546.1_3	925027.peg.36	33144	33359	-1	Phage holin/antiholin component S	late	12	1
CP016546.1_3	925027.peg.37	33427	34479	-1	Phage DNA adenine methylase (EC 2.1.1.72)	late	31	0
CP016546.1_3	925027.peg.38	34630	34857	-1	Phage protein	immunity	32	0
CP016546.1_3	925027.peg.39	34902	35015	-1	hypothetical protein	immunity	126	0
CP016546.1_3	925027.peg.40	35151	35549	1	hypothetical protein		171	0
CP016546.1_3	925027.peg.41	35634	35999	-1	Phage antitermination protein Q	early_right	45	1
CP016546.1_3	925027.peg.42	36017	37006	-1	Phage protein YdfU family	early_right	19	0
CP016546.1_3	925027.peg.43	37014	37823	-1	Phage protein	early_right	23	0
CP016546.1_3	925027.peg.44	37938	38231	-1	Holliday junction resolvase / Crossover junction endodeoxyribonuclease rusA (EC 3.1.22.-)	early_right	22	0
CP016546.1_3	925027.peg.45	38228	38554	-1	Phage protein similar to LexA	early_right	25	0
CP016546.1_3	925027.peg.46	38554	39042	-1	Uncharacterized protein YfdN	early_right	28	0
CP016546.1_3	925027.peg.47	39045	40037	-1	Phage DNA replication protein O	early_right	115	0
CP016546.1_3	925027.peg.48	39994	40167	-1	FIG00643873: hypothetical protein	early_right	187	0
CP016546.1_3	925027.peg.49	40382	41011	-1	Uncharacterized protein YmfL	early_right	24	0
CP016546.1_3	925027.peg.50	41004	41204	-1	FIG00642496: hypothetical protein	early_right	249	0
CP016546.1_3	925027.peg.51	41302	41928	1	Phage repressor protein cI	immunity	80	0
CP016546.1_3	925027.peg.52	42296	42799	-1	hypothetical protein		364	0
CP016546.1_3	925027.peg.53	43261	43623	1	Uncharacterized protein YfdP	early_left	30	0
CP016546.1_3	925027.peg.54	43690	44514	1	Uncharacterized protein YfdQ	early_left	29	0
CP016546.1_3	925027.peg.55	44643	45179	1	COG1896: Predicted hydrolases of HD superfamily	early_left	27	0
CP016546.1_3	925027.peg.56	45170	45532	1	Phage EaE protein	early_left	39	0
CP016546.1_3	925027.peg.57	46151	47056	-1	Transposase InsD for insertion element IS2		647	0
CP016546.1_3	925027.peg.58	47014	47379	-1	Transposase InsC for insertion element IS2		648	0
CP016546.1_3	925027.peg.59	47677	48249	1	Exodeoxyribonuclease VIII (EC 3.1.11.-)	early_left	144	0
CP016546.1_3	925027.peg.60	48274	48567	1	FIG00640518: hypothetical protein	early_left	143	0
CP016546.1_3	925027.peg.61	48615	48788	-1	hypothetical protein	early_left	142	0
CP016546.1_3	925027.peg.62	48828	49247	-1	hypothetical protein	early_left	201	0
CP016546.1_3	925027.peg.63	49244	49816	-1	hypothetical protein; Some similarities with unknown protein of Photorhabdus and with bacteriophage protein	immunity	181	0
CP016546.1_3	925027.peg.64	49958	50113	-1	hypothetical protein		649	0
CP018948.1_9	925061.peg.1	76	855	-1	Deoxyribose-phosphate aldolase (EC 4.1.2.4)		368	0
CP018948.1_9	925061.peg.2	1012	1137	-1	hypothetical protein		369	0
CP018948.1_9	925061.peg.3	1113	2663	1	Uncharacterized glycyl radical protein YjjI		370	0
CP018948.1_9	925061.peg.4	2635	3498	1	Uncharacterized radical SAM protein YjjW		371	0
CP018948.1_9	925061.peg.5	3611	4393	-1	Putative deoxyribonuclease YjjV		180	0
CP018948.1_9	925061.peg.6	4390	5499	-1	Uncharacterized protein YjjU		161	0
CP018948.1_9	925061.peg.7	5585	5746	-1	UPF0391 membrane protein YtjA		129	0
CP018948.1_9	925061.peg.8	5873	6478	-1	Osmotically inducible protein OsmY		128	0
CP018948.1_9	925061.peg.9	6871	8445	-1	Peptide chain release factor 3		105	0
CP018948.1_9	925061.peg.10	8398	8562	1	FIG00638693: hypothetical protein	early_left	141	0
CP018948.1_9	925061.peg.11	8677	8937	1	DNA-damage-inducible protein I	early_left	43	0
CP018948.1_9	925061.peg.12	9271	10899	1	Retron-type RNA-directed DNA polymerase (EC 2.7.7.49)		307	0
CP018948.1_9	925061.peg.13	11344	11928	-1	Phage tail fiber, tail fiber assembly protein Tfa	late	40	1
CP018948.1_9	925061.peg.14	11928	14033	-1	Phage tail fiber, side tail fiber protein Stf	late	86	0
CP018948.1_9	925061.peg.15	13994	14128	-1	Phage tail fiber protein	late	174	0
CP018948.1_9	925061.peg.16	14152	14901	1	Phage tail fiber protein	late	101	1
CP018948.1_9	925061.peg.17	15289	15462	1	FIG00638731: hypothetical protein	late	127	1
CP018948.1_9	925061.peg.18	15463	16062	-1	Phage-encoded host-cell envelope protein Lom	late	10	1
CP018948.1_9	925061.peg.19	16130	19609	-1	Phage tail tip, host specificity protein J	late	9	1
CP018948.1_9	925061.peg.20	19670	20218	-1	Phage tail tip, assembly protein I	late	6	1
CP018948.1_9	925061.peg.21	20215	20889	-1	Phage tail tip, assembly protein K	late	8	1
CP018948.1_9	925061.peg.22	20964	21662	-1	Phage tail tip, assembly protein L	late	5	1
CP018948.1_9	925061.peg.23	21672	22001	-1	Phage tail tip, assembly protein M	late	7	0
CP018948.1_9	925061.peg.24	22001	25057	-1	Phage tail, tail length tape-measure protein H	late	18	0
CP018948.1_9	925061.peg.25	25029	25358	-1	Phage tail, component T	late	21	0
CP018948.1_9	925061.peg.26	25367	25753	-1	Phage tail, component G	late	20	0
CP018948.1_9	925061.peg.27	25814	26557	-1	Phage tail, major tail protein V	late	4	0
CP018948.1_9	925061.peg.28	26568	26981	-1	Phage tail, component U	late	3	0
CP018948.1_9	925061.peg.29	26966	27544	-1	Phage tail, component Z	late	2	0
CP018948.1_9	925061.peg.30	27556	27831	-1	hypothetical protein	late	17	0
CP018948.1_9	925061.peg.31	27824	28147	-1	hypothetical protein	late	16	0
CP018948.1_9	925061.peg.32	28234	30261	-1	Phage head, head-tail preconnector protease C / Phage head, scaffolding domain Nu3	late	15	0
CP018948.1_9	925061.peg.33	30239	31714	-1	Phage head, portal protein B	late	14	0
CP018948.1_9	925061.peg.34	31714	31926	-1	hypothetical protein	late	13	0
CP018948.1_9	925061.peg.35	31923	34025	-1	Phage head, terminase DNA packaging protein A	late	11	0
CP018948.1_9	925061.peg.36	34025	34519	-1	Fels-1 prophage protein	late	26	0
CP018948.1_9	925061.peg.37	34877	35053	1	hypothetical protein	late	42	0
CP018948.1_9	925061.peg.38	35195	35347	-1	Phage protein	late	33	1
CP018948.1_9	925061.peg.39	35335	35802	-1	Phage endopeptidase Rz	late	1	1
CP018948.1_9	925061.peg.40	35799	36296	-1	Phage lysozyme R (EC 3.2.1.17)	late	38	1
CP018948.1_9	925061.peg.41	36296	36511	-1	Phage holin/antiholin component S	late	12	1
CP018948.1_9	925061.peg.42	36579	37631	-1	Phage DNA adenine methylase (EC 2.1.1.72)	late	31	0
CP018948.1_9	925061.peg.43	37782	38009	-1	Phage protein	immunity	32	0
CP018948.1_9	925061.peg.44	38305	39324	1	hypothetical protein		650	0
CP018948.1_9	925061.peg.45	39339	39716	-1	Phage antitermination protein Q	early_right	45	1
CP018948.1_9	925061.peg.46	39734	40723	-1	Phage protein YdfU family	early_right	19	0
CP018948.1_9	925061.peg.47	40731	41540	-1	Phage protein	early_right	23	0
CP018948.1_9	925061.peg.48	41560	41949	-1	Holliday junction resolvase / Crossover junction endodeoxyribonuclease rusA (EC 3.1.22.-)	early_right	22	0
CP018948.1_9	925061.peg.49	41946	42272	-1	Phage protein similar to LexA	early_right	25	0
CP018948.1_9	925061.peg.50	42269	42922	-1	Phage DNA N-6-adenine methyltransferase	early_right	37	0
CP018948.1_9	925061.peg.51	42922	43410	-1	Uncharacterized protein YfdN	early_right	28	0
CP018948.1_9	925061.peg.52	43413	44231	-1	Phage DNA replication protein O	early_right	36	0
CP018948.1_9	925061.peg.53	44228	44452	-1	FIG00638770: hypothetical protein	early_right	34	0
CP018948.1_9	925061.peg.54	44449	45600	-1	rha protein	early_right	35	0
CP018948.1_9	925061.peg.55	45597	46148	-1	Uncharacterized protein YmfL	early_right	24	0
CP018948.1_9	925061.peg.56	46141	46401	-1	Phage DNA binding protein	early_right	50	0
CP018948.1_9	925061.peg.57	46499	47191	1	Transcriptional regulator, Xre family		49	0
CP018948.1_9	925061.peg.58	47568	47711	-1	hypothetical protein		296	0
CP018948.1_9	925061.peg.59	47991	48527	1	COG1896: Predicted hydrolases of HD superfamily	early_left	27	0
CP018948.1_9	925061.peg.60	48518	48880	1	Phage EaE protein	early_left	39	0
CP018948.1_9	925061.peg.61	48880	49500	1	Phage ea22 protein	early_left	97	0
CP018948.1_9	925061.peg.62	49500	49694	1	Phage protein	early_left	73	0
CP018948.1_9	925061.peg.63	49933	51729	-1	hypothetical protein		358	0
CP018948.1_9	925061.peg.64	51896	53119	-1	Integrase		64	0
CP018948.1_9	925061.peg.65	53505	54182	-1	Pyrimidine 5'-nucleotidase YjjG (EC 3.1.3.5)		72	0
CP018948.1_9	925061.peg.66	54197	54643	-1	Ribosomal-protein-S18p-alanine acetyltransferase (EC 2.3.1.128)		71	0
CP018948.1_9	925061.peg.67	54612	55025	-1	DNA polymerase III psi subunit (EC 2.7.7.7)		170	0
CP018948.1_9	925061.peg.68	55128	56159	1	16S rRNA (guanine(1207)-N(2))-methyltransferase (EC 2.1.1.172)		178	0
CP018948.1_9	925061.peg.69	56788	57063	-1	Putative inner membrane protein		651	0
CP018948.1_9	925061.peg.70	57165	57953	1	Ferric reductase (1.6.99.14)		652	0
CP018948.1_9	925061.peg.71	57991	58668	-1	Transcriptional activator protein bglJ		653	0
CP018948.1_9	925061.peg.72	58626	59351	-1	Putative regulatory protein		654	0
CP018948.1_9	925061.peg.73	59700	59834	-1	hypothetical protein		655	0
CP018948.1_9	925061.peg.74	59907	60740	1	FIG023911: putative membrane protein	early_right	656	0
CP018948.1_9	925061.peg.75	60731	61204	1	FIG001826: putative inner membrane protein	early_right	657	0
CP018948.1_9	925061.peg.76	61311	61850	1	Primosomal protein I	early_right	658	0
CP018948.1_9	925061.peg.77	61853	62590	1	DNA replication helicase loader DnaC/DnaI	early_right	463	0
CP018948.1_9	925061.peg.78	62636	63133	1	Putative glycoprotein/receptor	early_right	659	0
CP018948.1_9	925061.peg.79	63387	65678	1	Phosphatidylglycerol--membrane-oligosaccharide glycerophosphotransferase (EC 2.7.8.20)		660	0
CP018948.1_9	925061.peg.80	65817	66584	-1	L-galactonate-5-dehydrogenase		661	0
CP018948.1_9	925061.peg.81	66738	67241	-1	IS1 protein InsB		206	1
CP018948.1_9	925061.peg.82	67252	67464	-1	Mobile element protein		353	1
CP018948.1_9	925061.peg.83	67477	68634	1	DNA-binding transcriptional regulator, MocR family / aminotransferase domain		662	0
CP018991.1_8	925067.peg.1	1	483	1	tmRNA-binding protein SmpB		164	0
CP018991.1_8	925067.peg.2	635	784	1	hypothetical protein		165	0
CP018991.1_8	925067.peg.3	1295	2503	1	hypothetical protein		130	0
CP018991.1_8	925067.peg.4	2538	3971	-1	DNA-cytosine methyltransferase (EC 2.1.1.37)		131	0
CP018991.1_8	925067.peg.5	4378	5151	1	hypothetical protein		150	0
CP018991.1_8	925067.peg.6	5221	5805	-1	Phage tail fiber, tail fiber assembly protein Tfa	late	40	1
CP018991.1_8	925067.peg.7	5805	7511	-1	Phage tail fiber, side tail fiber protein Stf	late	86	0
CP018991.1_8	925067.peg.8	7472	7606	-1	Phage tail fiber protein	late	174	0
CP018991.1_8	925067.peg.9	7642	8379	1	Phage tail fiber protein	late	101	1
CP018991.1_8	925067.peg.10	8767	8940	1	FIG00638731: hypothetical protein	late	127	1
CP018991.1_8	925067.peg.11	8941	9540	-1	Phage-encoded host-cell envelope protein Lom	late	10	1
CP018991.1_8	925067.peg.12	9611	13108	-1	Phage tail tip, host specificity protein J	late	9	1
CP018991.1_8	925067.peg.13	13169	13750	-1	Phage tail tip, assembly protein I	late	6	0
CP018991.1_8	925067.peg.14	13714	14457	-1	Phage tail tip, assembly protein K	late	8	1
CP018991.1_8	925067.peg.15	14462	15160	-1	Phage tail tip, assembly protein L	late	5	1
CP018991.1_8	925067.peg.16	15170	15499	-1	Phage tail tip, assembly protein M	late	7	0
CP018991.1_8	925067.peg.17	15499	18564	-1	Phage tail, tail length tape-measure protein H	late	18	0
CP018991.1_8	925067.peg.18	18536	18865	-1	Phage tail, component T	late	21	0
CP018991.1_8	925067.peg.19	18874	19260	-1	Phage tail, component G	late	20	0
CP018991.1_8	925067.peg.20	19321	20064	-1	Phage tail, major tail protein V	late	4	0
CP018991.1_8	925067.peg.21	20076	20477	-1	Phage tail, component U	late	3	0
CP018991.1_8	925067.peg.22	20474	21052	-1	Phage tail, component Z	late	2	0
CP018991.1_8	925067.peg.23	21064	21339	-1	hypothetical protein	late	17	0
CP018991.1_8	925067.peg.24	21332	21655	-1	hypothetical protein	late	16	0
CP018991.1_8	925067.peg.25	21742	23700	-1	Phage head, head-tail preconnector protease C / Phage head, scaffolding domain Nu3	late	15	0
CP018991.1_8	925067.peg.26	23714	25222	-1	Phage head, portal protein B	late	14	0
CP018991.1_8	925067.peg.27	25222	25434	-1	hypothetical protein	late	13	0
CP018991.1_8	925067.peg.28	25431	27533	-1	Phage head, terminase DNA packaging protein A	late	11	0
CP018991.1_8	925067.peg.29	27533	28027	-1	Fels-1 prophage protein	late	26	0
CP018991.1_8	925067.peg.30	28164	28289	1	hypothetical protein	late	98	0
CP018991.1_8	925067.peg.31	28385	28561	1	hypothetical protein	late	42	0
CP018991.1_8	925067.peg.32	28703	28846	-1	Phage protein	late	33	1
CP018991.1_8	925067.peg.33	28843	29310	-1	Phage endopeptidase Rz	late	1	1
CP018991.1_8	925067.peg.34	29307	29804	-1	Phage lysozyme R (EC 3.2.1.17)	late	38	1
CP018991.1_8	925067.peg.35	29804	30019	-1	Phage holin/antiholin component S	late	12	1
CP018991.1_8	925067.peg.36	30087	31139	-1	Phage DNA adenine methylase (EC 2.1.1.72)	late	31	0
CP018991.1_8	925067.peg.37	31290	31493	-1	Phage protein	immunity	32	0
CP018991.1_8	925067.peg.38	31537	31662	-1	hypothetical protein	immunity	126	0
CP018991.1_8	925067.peg.39	31824	32684	1	hypothetical protein		182	0
CP018991.1_8	925067.peg.40	32671	33219	1	hypothetical protein		183	0
CP018991.1_8	925067.peg.41	33232	33573	-1	Antitermination protein Q	early_right	45	0
CP018991.1_8	925067.peg.42	33591	34580	-1	Phage protein YdfU family	early_right	19	0
CP018991.1_8	925067.peg.43	34588	35385	-1	Phage protein	early_right	23	0
CP018991.1_8	925067.peg.44	35405	35794	-1	Holliday junction resolvase / Crossover junction endodeoxyribonuclease rusA (EC 3.1.22.-)	early_right	22	0
CP018991.1_8	925067.peg.45	35791	36117	-1	Phage protein similar to LexA	early_right	25	0
CP018991.1_8	925067.peg.46	36114	36767	-1	Phage DNA N-6-adenine methyltransferase	early_right	37	0
CP018991.1_8	925067.peg.47	36767	37255	-1	Uncharacterized protein YfdN	early_right	28	0
CP018991.1_8	925067.peg.48	37258	38199	-1	Phage DNA replication protein O	early_right	115	0
CP018991.1_8	925067.peg.49	38189	38368	-1	FIG00643873: hypothetical protein	early_right	187	0
CP018991.1_8	925067.peg.50	38544	38912	-1	Uncharacterized protein YmfL	early_right	24	0
CP018991.1_8	925067.peg.51	39001	39153	-1	Uncharacterized protein YmfL	early_right	663	0
CP018991.1_8	925067.peg.52	39134	39334	-1	FIG00642496: hypothetical protein	early_right	249	0
CP018991.1_8	925067.peg.53	39432	40058	1	Phage repressor protein cI	immunity	80	0
CP018991.1_8	925067.peg.54	40306	40512	1	FIG00640076: hypothetical protein		435	0
CP018991.1_8	925067.peg.55	40484	40918	-1	FIG00641964: hypothetical protein		436	0
CP018991.1_8	925067.peg.56	41387	41749	1	Uncharacterized protein YfdP	early_left	30	0
CP018991.1_8	925067.peg.57	41815	42639	1	Uncharacterized protein YfdQ	early_left	29	0
CP018991.1_8	925067.peg.58	42768	43304	1	COG1896: Predicted hydrolases of HD superfamily	early_left	27	0
CP018991.1_8	925067.peg.59	43295	43657	1	Phage EaE protein	early_left	39	0
CP018991.1_8	925067.peg.60	43654	43869	1	FIG00642859: hypothetical protein	early_left	78	0
CP018991.1_8	925067.peg.61	43929	44135	1	hypothetical protein	early_left	99	0
CP018991.1_8	925067.peg.62	44096	45268	1	Phage integrase	early_left	85	0
CP018991.1_8	925067.peg.63	45310	46089	1	hypothetical protein		664	0
CP019250.1_4	925075.peg.1	3	149	1	hypothetical protein		665	0
CP019250.1_4	925075.peg.2	373	624	1	Antitoxin Rem		464	0
CP019250.1_4	925075.peg.3	971	2026	1	Uncharacterized protein, YdfU family	early_right	19	0
CP019250.1_4	925075.peg.4	2027	2407	1	Holliday junction resolvase / Crossover junction endodeoxyribonuclease rusA (EC 3.1.22.-)	early_right	75	0
CP019250.1_4	925075.peg.5	2404	3225	1	Phage antitermination protein Q	early_right	41	0
CP019250.1_4	925075.peg.6	3449	3571	-1	hypothetical protein		465	0
CP019250.1_4	925075.peg.7	3661	3876	1	Phage holin/antiholin component S	late	12	1
CP019250.1_4	925075.peg.8	3881	4225	1	Uncharacterized protein, YdfR family	late	65	1
CP019250.1_4	925075.peg.9	4191	4463	-1	FIG00639973: hypothetical protein		254	1
CP019250.1_4	925075.peg.10	4569	5111	1	Phage lysozyme R (EC 3.2.1.17)	late	52	1
CP019250.1_4	925075.peg.11	5108	5644	1	Phage endopeptidase Rz	late	209	0
CP019250.1_4	925075.peg.12	5813	6448	-1	hypothetical protein		372	0
CP019250.1_4	925075.peg.13	7087	7614	1	hypothetical protein	late	208	0
CP019250.1_4	925075.peg.14	7689	9722	1	Phage head, terminase DNA packaging protein A	late	11	0
CP019250.1_4	925075.peg.15	9719	9931	1	hypothetical protein	late	13	0
CP019250.1_4	925075.peg.16	9931	11439	1	Phage head, portal protein B	late	14	0
CP019250.1_4	925075.peg.17	11453	13411	1	Phage head, head-tail preconnector protease C / Phage head, scaffolding domain Nu3	late	15	0
CP019250.1_4	925075.peg.18	13498	13821	1	hypothetical protein	late	16	0
CP019250.1_4	925075.peg.19	13814	14089	1	hypothetical protein	late	17	0
CP019250.1_4	925075.peg.20	14101	14679	1	Phage tail, component Z	late	2	0
CP019250.1_4	925075.peg.21	14676	15077	1	Phage tail, component U	late	3	0
CP019250.1_4	925075.peg.22	15089	15832	1	Phage tail, major tail protein V	late	4	0
CP019250.1_4	925075.peg.23	15893	16279	1	Phage tail, component G	late	20	0
CP019250.1_4	925075.peg.24	16288	16617	1	Phage tail, component T	late	21	0
CP019250.1_4	925075.peg.25	16589	19654	1	Phage tail, tail length tape-measure protein H	late	18	0
CP019250.1_4	925075.peg.26	19654	19983	1	Phage tail tip, assembly protein M	late	7	0
CP019250.1_4	925075.peg.27	19993	20691	1	Phage tail tip, assembly protein L	late	5	1
CP019250.1_4	925075.peg.28	20766	21440	1	Phage tail tip, assembly protein K	late	8	1
CP019250.1_4	925075.peg.29	21437	21979	1	Phage tail tip, assembly protein I	late	6	1
CP019250.1_4	925075.peg.30	22040	25519	1	Phage tail tip, host specificity protein J	late	9	1
CP019250.1_4	925075.peg.31	25587	26186	1	Phage-encoded host-cell envelope protein Lom	late	10	1
CP019250.1_4	925075.peg.32	26748	27485	-1	Phage tail fiber protein	late	101	1
CP019250.1_4	925075.peg.33	27443	27655	1	Phage tail fiber protein	late	174	1
CP019250.1_4	925075.peg.34	27616	29649	1	Phage tail fiber, side tail fiber protein Stf	late	86	0
CP019280.1_9	925078.peg.1	1	447	1	Ribosomal-protein-S18p-alanine acetyltransferase (EC 2.3.1.128)		71	0
CP019280.1_9	925078.peg.2	462	1139	1	Pyrimidine 5'-nucleotidase YjjG (EC 3.1.3.5)		72	0
CP019280.1_9	925078.peg.3	1525	2748	1	Integrase		64	0
CP019280.1_9	925078.peg.4	2915	4705	1	hypothetical protein		358	0
CP019280.1_9	925078.peg.5	4944	5138	-1	Phage protein	early_left	73	0
CP019280.1_9	925078.peg.6	5138	5758	-1	Phage ea22 protein	early_left	97	0
CP019280.1_9	925078.peg.7	5758	6120	-1	Phage EaE protein	early_left	39	0
CP019280.1_9	925078.peg.8	6111	6647	-1	COG1896: Predicted hydrolases of HD superfamily	early_left	27	0
CP019280.1_9	925078.peg.9	6776	7600	-1	Uncharacterized protein YfdQ	early_left	29	0
CP019280.1_9	925078.peg.10	7666	8046	-1	Uncharacterized protein YfdP	early_left	30	0
CP019280.1_9	925078.peg.11	8101	8295	1	Phage protein		79	0
CP019280.1_9	925078.peg.12	8695	9369	-1	Phage repressor protein cI		53	0
CP019280.1_9	925078.peg.13	9355	9660	1	hypothetical protein	early_right	54	0
CP019280.1_9	925078.peg.14	9704	10255	1	Uncharacterized protein YmfL	early_right	24	0
CP019280.1_9	925078.peg.15	10252	11088	1	putative antirepressor	early_right	35	0
CP019280.1_9	925078.peg.16	11081	11317	1	FIG00638770: hypothetical protein	early_right	34	0
CP019280.1_9	925078.peg.17	11314	12132	1	Phage DNA replication protein O	early_right	36	0
CP019280.1_9	925078.peg.18	12135	12623	1	Uncharacterized protein YfdN	early_right	28	0
CP019280.1_9	925078.peg.19	12623	12949	1	Phage protein similar to LexA	early_right	25	0
CP019280.1_9	925078.peg.20	12946	13335	1	Holliday junction resolvase / Crossover junction endodeoxyribonuclease rusA (EC 3.1.22.-)	early_right	22	0
CP019280.1_9	925078.peg.21	13355	14164	1	Phage protein	early_right	23	0
CP019280.1_9	925078.peg.22	14172	15161	1	Phage protein YdfU family	early_right	19	0
CP019280.1_9	925078.peg.23	15175	15927	1	Phage antitermination protein Q	early_right	41	0
CP019280.1_9	925078.peg.24	16057	16170	1	hypothetical protein	early_right	74	0
CP019280.1_9	925078.peg.25	16208	16633	1	hypothetical protein	immunity	55	0
CP019280.1_9	925078.peg.26	16857	17060	1	Phage protein	immunity	32	0
CP019280.1_9	925078.peg.27	17211	18263	1	Phage DNA adenine methylase (EC 2.1.1.72)	late	31	0
CP019280.1_9	925078.peg.28	18331	18546	1	Phage holin/antiholin component S	late	12	1
CP019280.1_9	925078.peg.29	18546	19043	1	Phage lysozyme R (EC 3.2.1.17)	late	38	1
CP019280.1_9	925078.peg.30	19040	19507	1	Phage endopeptidase Rz	late	1	1
CP019280.1_9	925078.peg.31	19495	19647	1	Phage protein	late	33	1
CP019280.1_9	925078.peg.32	19942	20106	1	hypothetical protein	late	445	0
CP019280.1_9	925078.peg.33	20323	20817	1	Fels-1 prophage protein	late	26	0
CP019280.1_9	925078.peg.34	20817	22919	1	Phage head, terminase DNA packaging protein A	late	11	0
CP019280.1_9	925078.peg.35	22916	23128	1	hypothetical protein	late	13	0
CP019280.1_9	925078.peg.36	23128	24636	1	Phage head, portal protein B	late	14	0
CP019280.1_9	925078.peg.37	24650	26608	1	Phage head, head-tail preconnector protease C / Phage head, scaffolding domain Nu3	late	15	0
CP019280.1_9	925078.peg.38	26695	27018	1	hypothetical protein	late	16	0
CP019280.1_9	925078.peg.39	27011	27286	1	hypothetical protein	late	17	0
CP019280.1_9	925078.peg.40	27298	27876	1	Phage tail, component Z	late	2	0
CP019280.1_9	925078.peg.41	27873	28274	1	Phage tail, component U	late	3	0
CP019280.1_9	925078.peg.42	28286	29029	1	Phage tail, major tail protein V	late	4	0
CP019280.1_9	925078.peg.43	29072	29476	1	Phage tail, component G	late	20	0
CP019280.1_9	925078.peg.44	29485	29814	1	Phage tail, component T	late	21	0
CP019280.1_9	925078.peg.45	29786	32851	1	Phage tail, tail length tape-measure protein H	late	18	0
CP019280.1_9	925078.peg.46	32851	33180	1	Phage tail tip, assembly protein M	late	7	0
CP019280.1_9	925078.peg.47	33190	33888	1	Phage tail tip, assembly protein L	late	5	1
CP019280.1_9	925078.peg.48	33935	34636	1	Phage tail tip, assembly protein K	late	8	1
CP019280.1_9	925078.peg.49	34633	35205	1	Phage tail tip, assembly protein I	late	6	1
CP019280.1_9	925078.peg.50	35265	38747	1	Phage tail tip, host specificity protein J	late	9	1
CP019280.1_9	925078.peg.51	38814	39215	1	Phage-encoded host-cell envelope protein Lom	late	10	0
CP019280.1_9	925078.peg.52	39289	39411	1	Phage-encoded host-cell envelope protein Lom	late	666	0
CP019280.1_9	925078.peg.53	39470	40507	1	Phage tail fiber, side tail fiber protein Stf	late	303	0
CP019280.1_9	925078.peg.54	40504	41385	1	Phage long tail fiber	late	667	0
CP019280.1_9	925078.peg.55	41375	41665	1	Phage tail fiber protein	late	668	0
CP019280.1_9	925078.peg.56	41811	41948	1	Phage tail fiber protein	late	669	0
CP019280.1_9	925078.peg.57	41972	42112	1	Phage tail fiber protein	late	670	0
CP019280.1_9	925078.peg.58	42100	42261	1	hypothetical protein	late	671	0
CP019280.1_9	925078.peg.59	42319	42693	1	Phage tail fiber protein	late	672	0
CP019280.1_9	925078.peg.60	42662	43039	1	Phage tail fiber protein	late	673	0
CP019280.1_9	925078.peg.61	43342	43527	1	hypothetical protein		466	0
CP019280.1_9	925078.peg.62	43951	44361	-1	hypothetical protein		674	0
CP019280.1_9	925078.peg.63	44364	44552	-1	hypothetical protein		675	0
CP019280.1_9	925078.peg.64	44681	45253	-1	hypothetical protein		676	0
CP019280.1_9	925078.peg.65	45268	45417	-1	hypothetical protein		677	0
CP019280.1_9	925078.peg.66	45613	45738	1	hypothetical protein		373	0
CP019280.1_9	925078.peg.67	45775	46035	-1	DNA-damage-inducible protein I	early_left	43	0
CP020514.1_5	925089.peg.1	1	1248	-1	putative site specific recombinase		467	0
CP020514.1_5	925089.peg.2	1407	1943	-1	Single-stranded DNA-binding protein	early_left	188	0
CP020514.1_5	925089.peg.3	2197	5019	1	Excinuclease ABC subunit A		469	0
CP020514.1_5	925089.peg.4	5054	5410	-1	Uncharacterized protein YjbR		367	0
CP020514.1_5	925089.peg.5	5414	5830	-1	UPF0047 protein YjbQ		366	0
CP020514.1_5	925089.peg.6	5941	6894	-1	NMN phosphatase (EC 3.1.3.5); Class B acid phosphatase precursor (EC 3.1.3.2)		365	0
CP020514.1_5	925089.peg.7	7017	7259	1	hypothetical protein		471	0
CP020514.1_5	925089.peg.8	7289	7423	1	hypothetical protein		473	0
CP020514.1_5	925089.peg.9	7761	8954	-1	Biosynthetic Aromatic amino acid aminotransferase alpha (EC 2.6.1.57)		310	0
CP020514.1_5	925089.peg.10	9207	10286	-1	Alanine racemase (EC 5.1.1.1)		309	0
CP020514.1_5	925089.peg.11	10339	11754	-1	Replicative DNA helicase (DnaB) (EC 3.6.4.12)		253	0
CP020514.1_5	925089.peg.12	11837	12820	1	Quinone oxidoreductase (EC 1.6.5.5)		252	0
CP020514.1_5	925089.peg.13	12986	13228	-1	Phage shock protein G		251	0
CP020514.1_5	925089.peg.14	13362	14399	-1	tRNA-dihydrouridine(20/20a) synthase (EC 1.3.1.91)		250	0
CP020514.1_5	925089.peg.15	14488	15585	1	Phage integrase	early_left	163	0
CP020514.1_5	925089.peg.16	15647	15895	1	DNA-damage-inducible protein I	early_left	43	0
CP020514.1_5	925089.peg.17	16011	16595	-1	Phage tail fiber, tail fiber assembly protein Tfa	late	40	1
CP020514.1_5	925089.peg.18	16595	16825	-1	Phage tail fiber, side tail fiber protein Stf	late	678	0
CP020514.1_5	925089.peg.19	16953	17270	-1	hypothetical protein	late	468	0
CP020514.1_5	925089.peg.20	17270	17509	-1	hypothetical protein	late	374	0
CP020514.1_5	925089.peg.21	17581	21045	-1	Phage tail fiber, side tail fiber protein Stf	late	679	0
CP020514.1_5	925089.peg.22	21104	21703	-1	Phage-encoded host-cell envelope protein Lom	late	10	1
CP020514.1_5	925089.peg.23	21774	25271	-1	Phage tail tip, host specificity protein J	late	9	1
CP020514.1_5	925089.peg.24	25332	25880	-1	Phage tail tip, assembly protein I	late	6	1
CP020514.1_5	925089.peg.25	25877	26548	-1	Phage tail tip, assembly protein K	late	8	1
CP020514.1_5	925089.peg.26	26625	27323	-1	Phage tail tip, assembly protein L	late	5	1
CP020514.1_5	925089.peg.27	27333	27662	-1	Phage tail tip, assembly protein M	late	7	0
CP020514.1_5	925089.peg.28	27662	30718	-1	Phage tail, tail length tape-measure protein H	late	18	0
CP020514.1_5	925089.peg.29	30690	31007	-1	Phage tail, component T	late	21	0
CP020514.1_5	925089.peg.30	31028	31414	-1	Phage tail, component G	late	20	0
CP020514.1_5	925089.peg.31	31475	32218	-1	Phage tail, major tail protein V	late	4	0
CP020514.1_5	925089.peg.32	32230	32631	-1	Phage tail, component U	late	3	0
CP020514.1_5	925089.peg.33	32628	33206	-1	Phage tail, component Z	late	2	0
CP020514.1_5	925089.peg.34	33218	33493	-1	hypothetical protein	late	17	0
CP020514.1_5	925089.peg.35	33486	33809	-1	hypothetical protein	late	16	0
CP020514.1_5	925089.peg.36	33896	35854	-1	Phage head, head-tail preconnector protease C / Phage head, scaffolding domain Nu3	late	15	0
CP020514.1_5	925089.peg.37	35868	37376	-1	Phage head, portal protein B	late	14	0
CP020514.1_5	925089.peg.38	37376	37588	-1	hypothetical protein	late	13	0
CP020514.1_5	925089.peg.39	37585	39687	-1	Phage head, terminase DNA packaging protein A	late	11	0
CP020514.1_5	925089.peg.40	39687	40181	-1	Fels-1 prophage protein	late	26	0
CP020514.1_5	925089.peg.41	40340	40471	-1	hypothetical protein	late	140	0
CP020514.1_5	925089.peg.42	40539	40715	1	hypothetical protein	late	42	0
CP020514.1_5	925089.peg.43	40857	41009	-1	Phage protein	late	33	1
CP020514.1_5	925089.peg.44	40997	41464	-1	Phage endopeptidase Rz	late	1	1
CP020514.1_5	925089.peg.45	41461	41958	-1	Phage lysozyme R (EC 3.2.1.17)	late	38	1
CP020514.1_5	925089.peg.46	41958	42173	-1	Phage holin/antiholin component S	late	12	1
CP020514.1_5	925089.peg.47	42241	43293	-1	Phage DNA adenine methylase (EC 2.1.1.72)	late	31	0
CP020514.1_5	925089.peg.48	43337	43444	-1	hypothetical protein	immunity	149	0
CP020514.1_5	925089.peg.49	43444	43671	-1	Phage protein	immunity	32	0
CP020514.1_5	925089.peg.50	43924	44541	-1	hypothetical protein		680	0
CP020514.1_5	925089.peg.51	44617	44988	-1	Phage antitermination protein Q	early_right	45	0
CP020514.1_5	925089.peg.52	45006	45995	-1	Phage protein YdfU family	early_right	19	0
CP020514.1_5	925089.peg.53	46003	46812	-1	Phage protein	early_right	23	0
CP020514.1_5	925089.peg.54	46832	47221	-1	Holliday junction resolvase / Crossover junction endodeoxyribonuclease rusA (EC 3.1.22.-)	early_right	22	0
CP020514.1_5	925089.peg.55	47218	47544	-1	Phage protein similar to LexA	early_right	25	0
CP020514.1_5	925089.peg.56	47541	48194	-1	Phage DNA N-6-adenine methyltransferase	early_right	37	0
CP020514.1_5	925089.peg.57	48194	48682	-1	Uncharacterized protein YfdN	early_right	28	0
CP020514.1_5	925089.peg.58	48685	49677	-1	Phage DNA replication protein O	early_right	115	0
CP020514.1_5	925089.peg.59	49674	49898	-1	FIG00638770: hypothetical protein	early_right	34	0
CP020514.1_5	925089.peg.60	49895	51058	-1	rha protein	early_right	35	0
CP020514.1_5	925089.peg.61	51055	51606	-1	Uncharacterized protein YmfL	early_right	24	0
CP020514.1_5	925089.peg.62	51650	51850	-1	hypothetical protein	early_right	54	0
CP020514.1_5	925089.peg.63	51941	52615	1	Phage repressor protein cI		53	0
CP020514.1_5	925089.peg.64	52796	52915	1	hypothetical protein		179	0
CP020514.1_5	925089.peg.65	53286	53666	1	Uncharacterized protein YfdP	early_left	30	0
CP020514.1_5	925089.peg.66	53732	54556	1	Uncharacterized protein YfdQ	early_left	29	0
CP020514.1_5	925089.peg.67	54684	55220	1	COG1896: Predicted hydrolases of HD superfamily	early_left	27	0
CP020514.1_5	925089.peg.68	55217	55690	1	Phage EaE protein	early_left	77	0
CP020514.1_5	925089.peg.69	55697	56182	1	SAM-dependent methyltransferase	early_left	470	0
CP020514.1_5	925089.peg.70	56169	56855	1	Phage ea22 protein	early_left	189	0
CP020514.1_5	925089.peg.71	56857	57651	1	Phage EaA protein	early_left	472	0
CP020514.1_5	925089.peg.72	57651	58223	1	Exodeoxyribonuclease VIII (EC 3.1.11.-)	early_left	144	0
CP020514.1_5	925089.peg.73	58260	58541	1	FIG00640518: hypothetical protein	early_left	143	0
CP020514.1_5	925089.peg.74	58589	58762	-1	hypothetical protein	early_left	142	0
CP020514.1_5	925089.peg.75	58959	59492	-1	hypothetical protein	early_left	376	0
CP021683.1_3	925100.peg.1	1	1209	-1	Integrase		377	0
CP021683.1_3	925100.peg.2	1484	1636	-1	hypothetical protein		359	0
CP021683.1_3	925100.peg.3	1848	2690	1	hypothetical protein		681	0
CP021683.1_3	925100.peg.4	2746	2964	-1	hypothetical protein		683	0
CP021683.1_3	925100.peg.5	3191	3388	-1	hypothetical protein		685	0
CP021683.1_3	925100.peg.6	3616	3942	1	Phage integrase		686	0
CP021683.1_3	925100.peg.7	4084	4665	-1	hypothetical protein		687	0
CP021683.1_3	925100.peg.8	4643	5524	-1	hypothetical protein APECO1_2271		688	0
CP021683.1_3	925100.peg.9	6080	6229	-1	Phage tail fiber assembly protein	late	229	0
CP021683.1_3	925100.peg.10	6385	10149	-1	Phage tail fiber, side tail fiber protein Stf	late	347	0
CP021683.1_3	925100.peg.11	10208	10807	-1	Phage-encoded host-cell envelope protein Lom	late	10	1
CP021683.1_3	925100.peg.12	10877	14374	-1	Phage tail tip, host specificity protein J	late	9	1
CP021683.1_3	925100.peg.13	14435	15016	-1	Phage tail tip, assembly protein I	late	6	0
CP021683.1_3	925100.peg.14	14980	15654	-1	Phage tail tip, assembly protein K	late	8	1
CP021683.1_3	925100.peg.15	15729	16427	-1	Phage tail tip, assembly protein L	late	5	1
CP021683.1_3	925100.peg.16	16437	16766	-1	Phage tail tip, assembly protein M	late	7	0
CP021683.1_3	925100.peg.17	16766	19831	-1	Phage tail, tail length tape-measure protein H	late	18	0
CP021683.1_3	925100.peg.18	19803	20120	-1	Phage tail, component T	late	21	0
CP021683.1_3	925100.peg.19	20141	20527	-1	Phage tail, component G	late	20	0
CP021683.1_3	925100.peg.20	20588	21331	-1	Phage tail, major tail protein V	late	4	0
CP021683.1_3	925100.peg.21	21342	21743	-1	Phage tail, component U	late	3	0
CP021683.1_3	925100.peg.22	21740	22318	-1	Phage tail, component Z	late	2	0
CP021683.1_3	925100.peg.23	22330	22605	-1	hypothetical protein	late	17	0
CP021683.1_3	925100.peg.24	22598	22921	-1	hypothetical protein	late	16	0
CP021683.1_3	925100.peg.25	23008	25035	-1	Phage head, head-tail preconnector protease C / Phage head, scaffolding domain Nu3	late	15	0
CP021683.1_3	925100.peg.26	25019	26488	-1	Phage head, portal protein B	late	14	0
CP021683.1_3	925100.peg.27	26488	26700	-1	hypothetical protein	late	13	0
CP021683.1_3	925100.peg.28	26697	28799	-1	Phage head, terminase DNA packaging protein A	late	11	0
CP021683.1_3	925100.peg.29	28799	29290	-1	Fels-1 prophage protein	late	26	0
CP021683.1_3	925100.peg.30	29421	29552	1	hypothetical protein	late	98	0
CP021683.1_3	925100.peg.31	29648	29824	1	hypothetical protein	late	42	0
CP021683.1_3	925100.peg.32	29966	30109	-1	Phage protein	late	33	1
CP021683.1_3	925100.peg.33	30106	30573	-1	Phage endopeptidase Rz	late	1	1
CP021683.1_3	925100.peg.34	30570	31067	-1	Phage lysozyme R (EC 3.2.1.17)	late	38	1
CP021683.1_3	925100.peg.35	31067	31282	-1	Phage holin/antiholin component S	late	12	1
CP021683.1_3	925100.peg.36	31350	32402	-1	Phage DNA adenine methylase (EC 2.1.1.72)	late	31	0
CP021683.1_3	925100.peg.37	32446	32553	-1	hypothetical protein	immunity	149	0
CP021683.1_3	925100.peg.38	32553	32834	-1	Phage protein	immunity	32	0
CP021683.1_3	925100.peg.39	33133	33966	1	Phage portal (connector) protein		682	0
CP021683.1_3	925100.peg.40	33988	34437	1	hypothetical protein		684	0
CP021683.1_3	925100.peg.41	34473	34838	-1	Phage antitermination protein Q	early_right	45	1
CP021683.1_3	925100.peg.42	34856	35845	-1	Phage protein YdfU family	early_right	19	0
CP021683.1_3	925100.peg.43	35853	36662	-1	Phage protein	early_right	23	0
CP021683.1_3	925100.peg.44	36682	37071	-1	Holliday junction resolvase / Crossover junction endodeoxyribonuclease rusA (EC 3.1.22.-)	early_right	22	0
CP021683.1_3	925100.peg.45	37068	37394	-1	Phage protein similar to LexA	early_right	25	0
CP021683.1_3	925100.peg.46	37391	38044	-1	Phage DNA N-6-adenine methyltransferase	early_right	37	0
CP021683.1_3	925100.peg.47	38044	38532	-1	Uncharacterized protein YfdN	early_right	28	0
CP021683.1_3	925100.peg.48	38535	39521	-1	Phage DNA replication protein O	early_right	115	0
[truncated: 4,211 more rows]

## Sheet: Table S3
Protein cluster	Genome 1	Genome 2	Protein 1	Protein 2	Identity	Similarity	Length	Genome group 1	Genome group 2
1	AB426868.1	CP001969.1_15	924860.peg.63	924879.peg.28	91.7	96.6	145	Group4	Group1
1	AB426868.1	CP010121.1_7	924860.peg.63	924916.peg.34	89.7	95.9	145	Group4	Group1
1	AB426868.1	CP041448.1_4	924860.peg.63	925415.peg.55	91	96.6	145	Group4	Group2
1	AB426868.1	CP043752.1_5	924860.peg.63	925430.peg.39	84.9	92.1	152	Group4	Group2
1	AB426868.1	HK022	924860.peg.63	925443.peg.68	90.3	95.9	145	Group4	Group2
1	AB426868.1	HK140	924860.peg.63	925445.peg.68	91	96.6	145	Group4	Group2
1	AB426868.1	HK446	924860.peg.63	925447.peg.58	89.7	95.9	145	Group4	Group2
1	AB426868.1	HK542	924860.peg.63	925448.peg.54	91	97.2	145	Group4	Group2
1	AB426868.1	HK544	924860.peg.63	925449.peg.64	91.7	98.6	145	Group4	Group2
1	AB426868.1	HK97	924860.peg.63	925455.peg.58	91.7	96.6	145	Group4	Group2
1	AB426868.1	HM173637.1	924860.peg.63	925456.peg.56	91.7	98.6	145	Group4	Group2
1	AB426868.1	KY979108.1	924860.peg.63	925474.peg.17	91.7	97.2	145	Group4	Group2
1	AB426868.1	mEp043c-1	924860.peg.63	925485.peg.62	88.3	95.9	145	Group4	Group5
1	AB426868.1	mEp213	924860.peg.63	925486.peg.67	88.3	95.9	145	Group4	Group5
1	AB426868.1	mEp234	924860.peg.63	925487.peg.58	89.7	95.9	145	Group4	Group2
1	AB426868.1	mEp235	924860.peg.63	925488.peg.58	84.9	91.4	152	Group4	Group2
1	AB426868.1	mEpX1	924860.peg.63	925492.peg.64	91	97.2	145	Group4	Group2
1	AB426868.1	mEpX2	924860.peg.63	925493.peg.61	91	96.6	145	Group4	Group2
1	CP000243.1_7	CP033096.1_5	924865.peg.35	925356.peg.47	89	89	155	Group1	Group3
1	CP000243.1_7	HK620	924865.peg.35	925451.peg.55	92.3	94.2	155	Group1	Group7
1	CP001969.1_15	CP041448.1_4	924879.peg.28	925415.peg.55	95.9	97.2	145	Group1	Group2
1	CP001969.1_15	CP043752.1_5	924879.peg.28	925430.peg.39	89.5	92.8	152	Group1	Group2
1	CP001969.1_15	GQ422451.1	924879.peg.28	925441.peg.42	91.7	96.6	145	Group1	Group4
1	CP001969.1_15	HK022	924879.peg.28	925443.peg.68	95.2	96.6	145	Group1	Group2
1	CP001969.1_15	HK140	924879.peg.28	925445.peg.68	95.9	97.2	145	Group1	Group2
1	CP001969.1_15	HK446	924879.peg.28	925447.peg.58	94.5	96.6	145	Group1	Group2
1	CP001969.1_15	HK542	924879.peg.28	925448.peg.54	95.2	97.2	145	Group1	Group2
1	CP001969.1_15	HK544	924879.peg.28	925449.peg.64	95.9	98.6	145	Group1	Group2
1	CP001969.1_15	HK97	924879.peg.28	925455.peg.58	97.9	98.6	145	Group1	Group2
1	CP001969.1_15	HM173637.1	924879.peg.28	925456.peg.56	95.9	98.6	145	Group1	Group2
1	CP001969.1_15	KY979108.1	924879.peg.28	925474.peg.17	95.2	96.6	145	Group1	Group2
1	CP001969.1_15	mEp043c-1	924879.peg.28	925485.peg.62	94.5	96.6	145	Group1	Group5
1	CP001969.1_15	mEp213	924879.peg.28	925486.peg.67	94.5	96.6	145	Group1	Group5
1	CP001969.1_15	mEp234	924879.peg.28	925487.peg.58	94.5	96.6	145	Group1	Group2
1	CP001969.1_15	mEp235	924879.peg.28	925488.peg.58	90.8	93.4	152	Group1	Group2
1	CP001969.1_15	mEpX1	924879.peg.28	925492.peg.64	94.5	96.6	145	Group1	Group2
1	CP001969.1_15	mEpX2	924879.peg.28	925493.peg.61	95.9	97.2	145	Group1	Group2
1	CP001969.1_15	P22	924879.peg.28	925482.peg.63	91.7	96.6	145	Group1	Group4
1	CP003034.1_15	CP033096.1_5	924882.peg.28	925356.peg.47	89	89	155	Group1	Group3
1	CP003034.1_15	HK620	924882.peg.28	925451.peg.55	92.3	94.2	155	Group1	Group7
1	CP006784.1_8	CP033096.1_5	924894.peg.31	925356.peg.47	86.2	86.9	160	Group1	Group3
1	CP006784.1_8	HK620	924894.peg.31	925451.peg.55	86.9	89.4	160	Group1	Group7
1	CP007149.1_7	CP033096.1_5	924899.peg.52	925356.peg.47	87.7	88.4	155	Group1	Group3
1	CP007149.1_7	HK620	924899.peg.52	925451.peg.55	88.4	91	155	Group1	Group7
1	CP010119.1_4	CP033096.1_5	924914.peg.28	925356.peg.47	89	89	155	Group1	Group3
1	CP010119.1_4	HK620	924914.peg.28	925451.peg.55	92.3	94.2	155	Group1	Group7
1	CP010121.1_7	CP041448.1_4	924916.peg.34	925415.peg.55	94.5	95.2	145	Group1	Group2
1	CP010121.1_7	CP043752.1_5	924916.peg.34	925430.peg.39	89.5	92.1	152	Group1	Group2
1	CP010121.1_7	GQ422451.1	924916.peg.34	925441.peg.42	89.7	95.9	145	Group1	Group4
1	CP010121.1_7	HK022	924916.peg.34	925443.peg.68	96.6	97.2	145	Group1	Group2
1	CP010121.1_7	HK140	924916.peg.34	925445.peg.68	94.5	95.2	145	Group1	Group2
1	CP010121.1_7	HK446	924916.peg.34	925447.peg.58	93.1	94.5	145	Group1	Group2
1	CP010121.1_7	HK542	924916.peg.34	925448.peg.54	95.2	96.6	145	Group1	Group2
1	CP010121.1_7	HK544	924916.peg.34	925449.peg.64	95.9	97.9	145	Group1	Group2
1	CP010121.1_7	HK97	924916.peg.34	925455.peg.58	96.6	97.9	145	Group1	Group2
1	CP010121.1_7	HM173637.1	924916.peg.34	925456.peg.56	95.9	97.9	145	Group1	Group2
1	CP010121.1_7	KY979108.1	924916.peg.34	925474.peg.17	95.2	95.9	145	Group1	Group2
1	CP010121.1_7	mEp043c-1	924916.peg.34	925485.peg.62	95.2	95.9	145	Group1	Group5
1	CP010121.1_7	mEp213	924916.peg.34	925486.peg.67	95.2	95.9	145	Group1	Group5
1	CP010121.1_7	mEp234	924916.peg.34	925487.peg.58	93.1	94.5	145	Group1	Group2
1	CP010121.1_7	mEp235	924916.peg.34	925488.peg.58	89.5	91.4	152	Group1	Group2
1	CP010121.1_7	mEpX1	924916.peg.34	925492.peg.64	94.5	95.9	145	Group1	Group2
1	CP010121.1_7	mEpX2	924916.peg.34	925493.peg.61	94.5	95.2	145	Group1	Group2
1	CP010121.1_7	P22	924916.peg.34	925482.peg.63	89.7	95.9	145	Group1	Group4
1	CP010145.1_5	CP033096.1_5	924927.peg.29	925356.peg.47	87.1	88.4	155	Group1	Group3
1	CP010145.1_5	HK620	924927.peg.29	925451.peg.55	90.3	93.5	155	Group1	Group7
1	CP010172.1_1	CP033096.1_5	924936.peg.30	925356.peg.47	89	89	155	Group1	Group3
1	CP010172.1_1	HK620	924936.peg.30	925451.peg.55	92.3	94.2	155	Group1	Group7
1	CP010236.1_6	CP033096.1_5	924944.peg.31	925356.peg.47	89	89	155	Group1	Group3
1	CP010236.1_6	HK620	924944.peg.31	925451.peg.55	92.3	94.2	155	Group1	Group7
1	CP010240.1_4	CP033096.1_5	924949.peg.32	925356.peg.47	89	89	155	Group1	Group3
1	CP010240.1_4	HK620	924949.peg.32	925451.peg.55	92.3	94.2	155	Group1	Group7
1	CP010371.1_1	CP033096.1_5	924954.peg.26	925356.peg.47	89	89	155	Group1	Group3
1	CP010371.1_1	HK620	924954.peg.26	925451.peg.55	92.3	94.2	155	Group1	Group7
1	CP010371.1_6	CP033096.1_5	924956.peg.27	925356.peg.47	89	89	155	Group1	Group3
1	CP010371.1_6	HK620	924956.peg.27	925451.peg.55	92.3	94.2	155	Group1	Group7
1	CP012380.1_6	CP033096.1_5	924969.peg.91	925356.peg.47	89.7	90.3	155	Group1	Group3
1	CP012380.1_6	HK620	924969.peg.91	925451.peg.55	92.3	94.8	155	Group1	Group7
1	CP013837.1_9	CP033096.1_5	924979.peg.36	925356.peg.47	89	89	155	Group1	Group3
1	CP013837.1_9	HK620	924979.peg.36	925451.peg.55	92.3	94.2	155	Group1	Group7
1	CP015138.1_5	CP033096.1_5	925003.peg.31	925356.peg.47	89	89	155	Group1	Group3
1	CP015138.1_5	HK620	925003.peg.31	925451.peg.55	92.3	94.2	155	Group1	Group7
1	CP015834.1_8	CP033096.1_5	925012.peg.37	925356.peg.47	89.7	89.7	155	Group1	Group3
1	CP015834.1_8	HK620	925012.peg.37	925451.peg.55	90.3	92.3	155	Group1	Group7
1	CP015912.1_6	CP033096.1_5	925021.peg.28	925356.peg.47	89	89	155	Group1	Group3
1	CP015912.1_6	HK620	925021.peg.28	925451.peg.55	92.3	94.2	155	Group1	Group7
1	CP016546.1_3	CP033096.1_5	925027.peg.33	925356.peg.47	89.7	89.7	155	Group1	Group3
1	CP016546.1_3	HK620	925027.peg.33	925451.peg.55	90.3	92.3	155	Group1	Group7
1	CP018948.1_9	CP033096.1_5	925061.peg.39	925356.peg.47	89	89	155	Group1	Group3
1	CP018948.1_9	HK620	925061.peg.39	925451.peg.55	92.3	94.2	155	Group1	Group7
1	CP018991.1_8	CP033096.1_5	925067.peg.33	925356.peg.47	87.1	88.4	155	Group1	Group3
1	CP018991.1_8	HK620	925067.peg.33	925451.peg.55	90.3	93.5	155	Group1	Group7
1	CP019280.1_9	CP033096.1_5	925078.peg.30	925356.peg.47	89	89	155	Group1	Group3
1	CP019280.1_9	HK620	925078.peg.30	925451.peg.55	92.3	94.2	155	Group1	Group7
1	CP020514.1_5	CP033096.1_5	925089.peg.44	925356.peg.47	89	89	155	Group1	Group3
1	CP020514.1_5	HK620	925089.peg.44	925451.peg.55	92.3	94.2	155	Group1	Group7
1	CP021683.1_3	CP033096.1_5	925100.peg.33	925356.peg.47	89	89	155	Group1	Group3
1	CP021683.1_3	HK620	925100.peg.33	925451.peg.55	92.3	94.2	155	Group1	Group7
1	CP022730.1_3	CP033096.1_5	925112.peg.28	925356.peg.47	89.7	90.3	155	Group1	Group3
1	CP022730.1_3	HK620	925112.peg.28	925451.peg.55	92.3	94.8	155	Group1	Group7
1	CP023142.1_8	CP033096.1_5	925117.peg.44	925356.peg.47	89	89	155	Group1	Group3
1	CP023142.1_8	HK620	925117.peg.44	925451.peg.55	92.3	94.2	155	Group1	Group7
1	CP023346.1_11	CP033096.1_5	925118.peg.33	925356.peg.47	89	89	155	Group1	Group3
1	CP023346.1_11	HK620	925118.peg.33	925451.peg.55	92.3	94.2	155	Group1	Group7
1	CP023844.1_10	CP033096.1_5	925132.peg.30	925356.peg.47	89	89	155	Group1	Group3
1	CP023844.1_10	HK620	925132.peg.30	925451.peg.55	92.3	94.2	155	Group1	Group7
1	CP024256.1_3	CP033096.1_5	925153.peg.26	925356.peg.47	89	89	155	Group1	Group3
1	CP024256.1_3	HK620	925153.peg.26	925451.peg.55	92.3	94.2	155	Group1	Group7
1	CP024855.1_4	CP033096.1_5	925169.peg.29	925356.peg.47	88.4	88.4	155	Group1	Group3
1	CP024855.1_4	HK620	925169.peg.29	925451.peg.55	91.6	93.5	155	Group1	Group7
1	CP025048.1_4	CP033096.1_5	925173.peg.32	925356.peg.47	89	89.7	155	Group1	Group3
1	CP025048.1_4	HK620	925173.peg.32	925451.peg.55	89.7	92.3	155	Group1	Group7
1	CP025840.1_4	CP033096.1_5	925189.peg.37	925356.peg.47	88.4	88.4	155	Group1	Group3
1	CP025840.1_4	HK620	925189.peg.37	925451.peg.55	91	92.9	155	Group1	Group7
1	CP025906.1_4	CP033096.1_5	925199.peg.31	925356.peg.47	88.4	88.4	155	Group1	Group3
1	CP025906.1_4	HK620	925199.peg.31	925451.peg.55	91.6	93.5	155	Group1	Group7
1	CP025913.1_2	CP033096.1_5	925206.peg.27	925356.peg.47	89.7	89.7	155	Group1	Group3
1	CP025913.1_2	HK620	925206.peg.27	925451.peg.55	90.3	92.3	155	Group1	Group7
1	CP026399.1_12	CP033096.1_5	925219.peg.30	925356.peg.47	88.4	89	155	Group1	Group3
1	CP026399.1_12	HK620	925219.peg.30	925451.peg.55	91.6	94.2	155	Group1	Group7
1	CP026491.1_6	CP033096.1_5	925221.peg.32	925356.peg.47	89.7	89.7	155	Group1	Group3
1	CP026491.1_6	HK620	925221.peg.32	925451.peg.55	90.3	92.3	155	Group1	Group7
1	CP031134.1_6	CP033096.1_5	925340.peg.44	925356.peg.47	89.7	89.7	155	Group1	Group3
1	CP031134.1_6	HK620	925340.peg.44	925451.peg.55	90.3	92.3	155	Group1	Group7
1	CP032265.1_2	CP033096.1_5	925349.peg.34	925356.peg.47	90.3	90.3	155	Group1	Group3
1	CP032265.1_2	HK620	925349.peg.34	925451.peg.55	91	92.9	155	Group1	Group7
1	CP033096.1_5	CP033762.1_6	925356.peg.47	925361.peg.34	90.3	90.3	155	Group3	Group1
1	CP033096.1_5	CP039404.1_3	925356.peg.47	925400.peg.33	89	89	155	Group3	Group1
1	CP033096.1_5	CP041448.1_7	925356.peg.47	925416.peg.33	89	89	155	Group3	Group1
1	CP033096.1_5	CP043181.1_2	925356.peg.47	925425.peg.39	91.6	92.9	155	Group3	Group1
1	CP033096.1_5	CP043950.1_9	925356.peg.47	925431.peg.33	86.2	86.9	160	Group3	Group1
1	CP033096.1_5	HK620	925356.peg.47	925451.peg.55	91	92.9	155	Group3	Group7
1	CP033096.1_5	mEp460	925356.peg.47	925491.peg.57	89.7	89.7	155	Group3	Group1
1	CP033762.1_6	HK620	925361.peg.34	925451.peg.55	91	92.9	155	Group1	Group7
1	CP039404.1_3	HK620	925400.peg.33	925451.peg.55	92.3	94.2	155	Group1	Group7
1	CP041448.1_4	GQ422451.1	925415.peg.55	925441.peg.42	91	96.6	145	Group2	Group4
1	CP041448.1_4	mEp043c-1	925415.peg.55	925485.peg.62	94.5	96.6	145	Group2	Group5
1	CP041448.1_4	mEp213	925415.peg.55	925486.peg.67	94.5	96.6	145	Group2	Group5
1	CP041448.1_4	P22	925415.peg.55	925482.peg.63	91	96.6	145	Group2	Group4
1	CP041448.1_7	HK620	925416.peg.33	925451.peg.55	92.3	94.2	155	Group1	Group7
1	CP043181.1_2	HK620	925425.peg.39	925451.peg.55	91	92.9	155	Group1	Group7
1	CP043752.1_5	GQ422451.1	925430.peg.39	925441.peg.42	84.9	92.1	152	Group2	Group4
1	CP043752.1_5	mEp043c-1	925430.peg.39	925485.peg.62	87.5	90.8	152	Group2	Group5
1	CP043752.1_5	mEp213	925430.peg.39	925486.peg.67	87.5	90.8	152	Group2	Group5
1	CP043752.1_5	P22	925430.peg.39	925482.peg.63	84.9	92.1	152	Group2	Group4
1	CP043950.1_9	HK620	925431.peg.33	925451.peg.55	86.9	89.4	160	Group1	Group7
1	GQ422451.1	HK022	925441.peg.42	925443.peg.68	90.3	95.9	145	Group4	Group2
1	GQ422451.1	HK140	925441.peg.42	925445.peg.68	91	96.6	145	Group4	Group2
1	GQ422451.1	HK446	925441.peg.42	925447.peg.58	89.7	95.9	145	Group4	Group2
1	GQ422451.1	HK542	925441.peg.42	925448.peg.54	91	97.2	145	Group4	Group2
1	GQ422451.1	HK544	925441.peg.42	925449.peg.64	91.7	98.6	145	Group4	Group2
1	GQ422451.1	HK97	925441.peg.42	925455.peg.58	91.7	96.6	145	Group4	Group2
1	GQ422451.1	HM173637.1	925441.peg.42	925456.peg.56	91.7	98.6	145	Group4	Group2
1	GQ422451.1	KY979108.1	925441.peg.42	925474.peg.17	91.7	97.2	145	Group4	Group2
1	GQ422451.1	mEp043c-1	925441.peg.42	925485.peg.62	88.3	95.9	145	Group4	Group5
1	GQ422451.1	mEp213	925441.peg.42	925486.peg.67	88.3	95.9	145	Group4	Group5
1	GQ422451.1	mEp234	925441.peg.42	925487.peg.58	89.7	95.9	145	Group4	Group2
1	GQ422451.1	mEp235	925441.peg.42	925488.peg.58	84.9	91.4	152	Group4	Group2
1	GQ422451.1	mEpX1	925441.peg.42	925492.peg.64	91	97.2	145	Group4	Group2
1	GQ422451.1	mEpX2	925441.peg.42	925493.peg.61	91	96.6	145	Group4	Group2
1	HK022	mEp043c-1	925443.peg.68	925485.peg.62	93.8	95.9	145	Group2	Group5
1	HK022	mEp213	925443.peg.68	925486.peg.67	93.8	95.9	145	Group2	Group5
1	HK022	P22	925443.peg.68	925482.peg.63	90.3	95.9	145	Group2	Group4
1	HK140	mEp043c-1	925445.peg.68	925485.peg.62	95.2	97.9	145	Group2	Group5
1	HK140	mEp213	925445.peg.68	925486.peg.67	95.2	97.9	145	Group2	Group5
1	HK140	P22	925445.peg.68	925482.peg.63	91	96.6	145	Group2	Group4
1	HK446	mEp043c-1	925447.peg.58	925485.peg.62	93.8	97.2	145	Group2	Group5
1	HK446	mEp213	925447.peg.58	925486.peg.67	93.8	97.2	145	Group2	Group5
1	HK446	P22	925447.peg.58	925482.peg.63	89.7	95.9	145	Group2	Group4
1	HK542	mEp043c-1	925448.peg.54	925485.peg.62	93.1	95.9	145	Group2	Group5
1	HK542	mEp213	925448.peg.54	925486.peg.67	93.1	95.9	145	Group2	Group5
1	HK542	P22	925448.peg.54	925482.peg.63	91	97.2	145	Group2	Group4
1	HK544	mEp043c-1	925449.peg.64	925485.peg.62	93.8	97.2	145	Group2	Group5
1	HK544	mEp213	925449.peg.64	925486.peg.67	93.8	97.2	145	Group2	Group5
1	HK544	P22	925449.peg.64	925482.peg.63	91.7	98.6	145	Group2	Group4
1	HK620	mEp460	925451.peg.55	925491.peg.57	90.3	92.3	155	Group7	Group1
1	HK97	mEp043c-1	925455.peg.58	925485.peg.62	95.2	97.9	145	Group2	Group5
1	HK97	mEp213	925455.peg.58	925486.peg.67	95.2	97.9	145	Group2	Group5
1	HK97	P22	925455.peg.58	925482.peg.63	91.7	96.6	145	Group2	Group4
1	HM173637.1	mEp043c-1	925456.peg.56	925485.peg.62	93.8	97.2	145	Group2	Group5
1	HM173637.1	mEp213	925456.peg.56	925486.peg.67	93.8	97.2	145	Group2	Group5
1	HM173637.1	P22	925456.peg.56	925482.peg.63	91.7	98.6	145	Group2	Group4
1	KY979108.1	mEp043c-1	925474.peg.17	925485.peg.62	93.8	95.9	145	Group2	Group5
1	KY979108.1	mEp213	925474.peg.17	925486.peg.67	93.8	95.9	145	Group2	Group5
1	KY979108.1	P22	925474.peg.17	925482.peg.63	91.7	97.2	145	Group2	Group4
1	mEp043c-1	mEp234	925485.peg.62	925487.peg.58	93.1	95.9	145	Group5	Group2
1	mEp043c-1	mEp235	925485.peg.62	925488.peg.58	88.8	91.4	152	Group5	Group2
1	mEp043c-1	mEpX1	925485.peg.62	925492.peg.64	93.1	95.9	145	Group5	Group2
1	mEp043c-1	mEpX2	925485.peg.62	925493.peg.61	94.5	96.6	145	Group5	Group2
1	mEp213	mEp234	925486.peg.67	925487.peg.58	93.1	95.9	145	Group5	Group2
1	mEp213	mEp235	925486.peg.67	925488.peg.58	88.8	91.4	152	Group5	Group2
1	mEp213	mEpX1	925486.peg.67	925492.peg.64	93.1	95.9	145	Group5	Group2
1	mEp213	mEpX2	925486.peg.67	925493.peg.61	94.5	96.6	145	Group5	Group2
1	P22	mEp043c-1	925482.peg.63	925485.peg.62	88.3	95.9	145	Group4	Group5
1	P22	mEp213	925482.peg.63	925486.peg.67	88.3	95.9	145	Group4	Group5
1	P22	mEp234	925482.peg.63	925487.peg.58	89.7	95.9	145	Group4	Group2
1	P22	mEp235	925482.peg.63	925488.peg.58	84.9	91.4	152	Group4	Group2
1	P22	mEpX1	925482.peg.63	925492.peg.64	91	97.2	145	Group4	Group2
1	P22	mEpX2	925482.peg.63	925493.peg.61	91	96.6	145	Group4	Group2
2	CP010145.1_7	CP032265.1_2	924928.peg.48	925349.peg.20	98.4	100	192	Group3	Group1
2	CP010157.1_2	CP032265.1_2	924932.peg.22	925349.peg.20	97.9	99.5	192	Group3	Group1
2	CP027126.1_1	CP032265.1_2	925230.peg.21	925349.peg.20	99.5	100	192	Group3	Group1
2	CP032265.1_2	CP033096.1_5	925349.peg.20	925356.peg.31	97.9	99.5	192	Group1	Group3
2	CP032265.1_2	HK629	925349.peg.20	925452.peg.10	100	100	192	Group1	Group3
2	CP032265.1_2	HK630	925349.peg.20	925453.peg.10	100	100	192	Group1	Group3
2	CP032265.1_2	Lambda	925349.peg.20	925475.peg.10	100	100	192	Group1	Group3
2	CP041448.1_1	mEp237	925414.peg.45	925489.peg.10	100	100	184	Group6	Group11
2	CP041448.1_1	N15	925414.peg.45	925481.peg.10	98.9	100	184	Group6	Group10
2	HK225	mEp237	925446.peg.10	925489.peg.10	99.5	100	184	Group6	Group11
2	HK225	N15	925446.peg.10	925481.peg.10	99.5	100	184	Group6	Group10
2	N15	mEp237	925481.peg.10	925489.peg.10	98.9	100	184	Group10	Group11
3	CP010145.1_7	CP032265.1_2	924928.peg.49	925349.peg.19	97.7	99.2	131	Group3	Group1
3	CP010157.1_2	CP032265.1_2	924932.peg.21	925349.peg.19	97.7	98.5	131	Group3	Group1
3	CP027126.1_1	CP032265.1_2	925230.peg.22	925349.peg.19	97.7	99.2	131	Group3	Group1
3	CP032265.1_2	CP033096.1_5	925349.peg.19	925356.peg.30	100	100	131	Group1	Group3
3	CP032265.1_2	HK629	925349.peg.19	925452.peg.11	97.7	99.2	131	Group1	Group3
3	CP032265.1_2	HK630	925349.peg.19	925453.peg.11	97.7	99.2	131	Group1	Group3
3	CP032265.1_2	Lambda	925349.peg.19	925475.peg.11	97.7	99.2	131	Group1	Group3
3	CP041448.1_1	mEp237	925414.peg.46	925489.peg.11	100	100	132	Group6	Group11
3	CP041448.1_1	N15	925414.peg.46	925481.peg.11	97	98.5	132	Group6	Group10
3	HK225	mEp237	925446.peg.11	925489.peg.11	97	99.2	132	Group6	Group11
3	HK225	N15	925446.peg.11	925481.peg.11	98.5	99.2	132	Group6	Group10
3	N15	mEp237	925481.peg.11	925489.peg.11	97	98.5	132	Group10	Group11
4	CP010145.1_7	CP032265.1_2	924928.peg.50	925349.peg.18	96.3	98	246	Group3	Group1
4	CP010157.1_2	CP032265.1_2	924932.peg.20	925349.peg.18	96.7	98.4	246	Group3	Group1
4	CP027126.1_1	CP032265.1_2	925230.peg.23	925349.peg.18	98	99.2	246	Group3	Group1
4	CP032265.1_2	CP033096.1_5	925349.peg.18	925356.peg.29	96.7	98	246	Group1	Group3
4	CP032265.1_2	HK629	925349.peg.18	925452.peg.12	98.4	99.2	246	Group1	Group3
4	CP032265.1_2	HK630	925349.peg.18	925453.peg.12	98.4	99.2	246	Group1	Group3
4	CP032265.1_2	Lambda	925349.peg.18	925475.peg.12	98.4	99.2	246	Group1	Group3
4	CP041448.1_1	mEp237	925414.peg.47	925489.peg.12	99.6	99.6	245	Group6	Group11
4	CP041448.1_1	N15	925414.peg.47	925481.peg.12	99.2	99.2	245	Group6	Group10
4	HK225	mEp237	925446.peg.12	925489.peg.12	97.6	98.8	245	Group6	Group11
4	HK225	N15	925446.peg.12	925481.peg.12	98	99.2	245	Group6	Group10
4	N15	mEp237	925481.peg.12	925489.peg.12	99.6	99.6	245	Group10	Group11
4	phi80	mEp043c-1	925483.peg.13	925485.peg.10	94.7	97.6	247	Group8	Group5
4	phi80	mEp213	925483.peg.13	925486.peg.10	94.7	97.6	247	Group8	Group5
5	CP000243.1_7	CP010145.1_7	924865.peg.52	924928.peg.55	92.7	95.7	232	Group1	Group3
5	CP000243.1_7	CP010157.1_2	924865.peg.52	924932.peg.15	93.5	96.6	232	Group1	Group3
5	CP000243.1_7	CP027126.1_1	924865.peg.52	925230.peg.28	92.2	95.7	232	Group1	Group3
5	CP000243.1_7	CP033096.1_5	924865.peg.52	925356.peg.24	93.5	96.1	232	Group1	Group3
5	CP000243.1_7	HK629	924865.peg.52	925452.peg.17	92.7	95.7	232	Group1	Group3
5	CP000243.1_7	HK630	924865.peg.52	925453.peg.17	92.7	95.7	232	Group1	Group3
5	CP000243.1_7	Lambda	924865.peg.52	925475.peg.17	92.7	95.7	232	Group1	Group3
5	CP000468.1_11	CP010145.1_7	924866.peg.55	924928.peg.55	93.1	95.3	232	Group1	Group3
5	CP000468.1_11	CP010157.1_2	924866.peg.55	924932.peg.15	94	96.1	232	Group1	Group3
5	CP000468.1_11	CP027126.1_1	924866.peg.55	925230.peg.28	92.7	95.3	232	Group1	Group3
5	CP000468.1_11	CP033096.1_5	924866.peg.55	925356.peg.24	94	95.7	232	Group1	Group3
5	CP000468.1_11	HK629	924866.peg.55	925452.peg.17	93.1	95.3	232	Group1	Group3
5	CP000468.1_11	HK630	924866.peg.55	925453.peg.17	93.1	95.3	232	Group1	Group3
5	CP000468.1_11	Lambda	924866.peg.55	925475.peg.17	93.1	95.3	232	Group1	Group3
5	CP001969.1_15	CP010145.1_7	924879.peg.45	924928.peg.55	92.2	95.7	232	Group1	Group3
5	CP001969.1_15	CP010157.1_2	924879.peg.45	924932.peg.15	92.7	96.1	232	Group1	Group3
5	CP001969.1_15	CP027126.1_1	924879.peg.45	925230.peg.28	91.8	95.7	232	Group1	Group3
5	CP001969.1_15	CP033096.1_5	924879.peg.45	925356.peg.24	93.1	96.1	232	Group1	Group3
5	CP001969.1_15	HK629	924879.peg.45	925452.peg.17	92.2	95.7	232	Group1	Group3
5	CP001969.1_15	HK630	924879.peg.45	925453.peg.17	92.2	95.7	232	Group1	Group3
5	CP001969.1_15	Lambda	924879.peg.45	925475.peg.17	92.2	95.7	232	Group1	Group3
5	CP003034.1_15	CP010145.1_7	924882.peg.46	924928.peg.55	95.7	97.8	232	Group1	Group3
5	CP003034.1_15	CP010157.1_2	924882.peg.46	924932.peg.15	95.7	97.8	232	Group1	Group3
5	CP003034.1_15	CP027126.1_1	924882.peg.46	925230.peg.28	95.3	97.8	232	Group1	Group3
5	CP003034.1_15	CP033096.1_5	924882.peg.46	925356.peg.24	96.6	98.3	232	Group1	Group3
5	CP003034.1_15	HK629	924882.peg.46	925452.peg.17	95.7	97.8	232	Group1	Group3
5	CP003034.1_15	HK630	924882.peg.46	925453.peg.17	95.7	97.8	232	Group1	Group3
5	CP003034.1_15	Lambda	924882.peg.46	925475.peg.17	95.7	97.8	232	Group1	Group3
5	CP006784.1_8	CP010145.1_7	924894.peg.14	924928.peg.55	96.1	97	232	Group1	Group3
5	CP006784.1_8	CP010157.1_2	924894.peg.14	924932.peg.15	96.1	97	232	Group1	Group3
5	CP006784.1_8	CP027126.1_1	924894.peg.14	925230.peg.28	95.7	97	232	Group1	Group3
5	CP006784.1_8	CP033096.1_5	924894.peg.14	925356.peg.24	97	97.4	232	Group1	Group3
5	CP006784.1_8	HK629	924894.peg.14	925452.peg.17	96.1	97	232	Group1	Group3
5	CP006784.1_8	HK630	924894.peg.14	925453.peg.17	96.1	97	232	Group1	Group3
5	CP006784.1_8	Lambda	924894.peg.14	925475.peg.17	96.1	97	232	Group1	Group3
5	CP007149.1_7	CP010145.1_7	924899.peg.70	924928.peg.55	93.1	95.7	232	Group1	Group3
5	CP007149.1_7	CP010157.1_2	924899.peg.70	924932.peg.15	94	96.6	232	Group1	Group3
5	CP007149.1_7	CP027126.1_1	924899.peg.70	925230.peg.28	92.7	95.7	232	Group1	Group3
5	CP007149.1_7	CP033096.1_5	924899.peg.70	925356.peg.24	94	96.1	232	Group1	Group3
5	CP007149.1_7	HK629	924899.peg.70	925452.peg.17	93.1	95.7	232	Group1	Group3
5	CP007149.1_7	HK630	924899.peg.70	925453.peg.17	93.1	95.7	232	Group1	Group3
5	CP007149.1_7	Lambda	924899.peg.70	925475.peg.17	93.1	95.7	232	Group1	Group3
5	CP010119.1_4	CP010145.1_7	924914.peg.46	924928.peg.55	93.1	95.7	232	Group1	Group3
5	CP010119.1_4	CP010157.1_2	924914.peg.46	924932.peg.15	94	96.6	232	Group1	Group3
5	CP010119.1_4	CP027126.1_1	924914.peg.46	925230.peg.28	92.7	95.7	232	Group1	Group3
5	CP010119.1_4	CP033096.1_5	924914.peg.46	925356.peg.24	94	96.1	232	Group1	Group3
5	CP010119.1_4	HK629	924914.peg.46	925452.peg.17	93.1	95.7	232	Group1	Group3
5	CP010119.1_4	HK630	924914.peg.46	925453.peg.17	93.1	95.7	232	Group1	Group3
5	CP010119.1_4	Lambda	924914.peg.46	925475.peg.17	93.1	95.7	232	Group1	Group3
5	CP010121.1_7	CP010145.1_7	924916.peg.18	924928.peg.55	93.1	95.7	232	Group1	Group3
5	CP010121.1_7	CP010157.1_2	924916.peg.18	924932.peg.15	94	96.6	232	Group1	Group3
5	CP010121.1_7	CP027126.1_1	924916.peg.18	925230.peg.28	92.7	95.7	232	Group1	Group3
5	CP010121.1_7	CP033096.1_5	924916.peg.18	925356.peg.24	94	96.1	232	Group1	Group3
5	CP010121.1_7	HK629	924916.peg.18	925452.peg.17	93.1	95.7	232	Group1	Group3
5	CP010121.1_7	HK630	924916.peg.18	925453.peg.17	93.1	95.7	232	Group1	Group3
5	CP010121.1_7	Lambda	924916.peg.18	925475.peg.17	93.1	95.7	232	Group1	Group3
5	CP010145.1_5	CP010145.1_7	924927.peg.11	924928.peg.55	93.1	95.7	232	Group1	Group3
5	CP010145.1_5	CP010157.1_2	924927.peg.11	924932.peg.15	94	96.6	232	Group1	Group3
5	CP010145.1_5	CP027126.1_1	924927.peg.11	925230.peg.28	92.7	95.7	232	Group1	Group3
5	CP010145.1_5	CP033096.1_5	924927.peg.11	925356.peg.24	94	96.1	232	Group1	Group3
5	CP010145.1_5	HK629	924927.peg.11	925452.peg.17	93.1	95.7	232	Group1	Group3
5	CP010145.1_5	HK630	924927.peg.11	925453.peg.17	93.1	95.7	232	Group1	Group3
5	CP010145.1_5	Lambda	924927.peg.11	925475.peg.17	93.1	95.7	232	Group1	Group3
5	CP010145.1_7	CP010160.1_3	924928.peg.55	924934.peg.12	92.2	95.7	232	Group3	Group1
5	CP010145.1_7	CP010172.1_1	924928.peg.55	924936.peg.13	92.7	95.3	232	Group3	Group1
5	CP010145.1_7	CP010236.1_6	924928.peg.55	924944.peg.48	93.1	95.7	232	Group3	Group1
5	CP010145.1_7	CP010240.1_4	924928.peg.55	924949.peg.51	90.9	94.4	232	Group3	Group1
5	CP010145.1_7	CP010371.1_1	924928.peg.55	924954.peg.43	93.1	95.7	232	Group3	Group1
5	CP010145.1_7	CP010371.1_6	924928.peg.55	924956.peg.45	93.1	95.7	232	Group3	Group1
5	CP010145.1_7	CP012380.1_6	924928.peg.55	924969.peg.11	94	96.6	232	Group3	Group1
5	CP010145.1_7	CP012380.1_6	924928.peg.55	924969.peg.74	91.4	94.4	232	Group3	Group1
5	CP010145.1_7	CP013837.1_9	924928.peg.55	924979.peg.55	92.7	95.7	232	Group3	Group1
5	CP010145.1_7	CP014667.1_7	924928.peg.55	924993.peg.50	92.2	94.8	232	Group3	Group1
5	CP010145.1_7	CP015138.1_5	924928.peg.55	925003.peg.48	93.1	95.7	232	Group3	Group1
5	CP010145.1_7	CP016546.1_3	924928.peg.55	925027.peg.15	92.7	95.3	232	Group3	Group1
5	CP010145.1_7	CP018948.1_9	924928.peg.55	925061.peg.22	92.7	95.3	232	Group3	Group1
5	CP010145.1_7	CP018991.1_8	924928.peg.55	925067.peg.15	93.1	95.7	232	Group3	Group1
5	CP010145.1_7	CP019250.1_4	924928.peg.55	925075.peg.27	92.2	95.3	232	Group3	Group1
5	CP010145.1_7	CP019280.1_9	924928.peg.55	925078.peg.47	93.5	96.1	232	Group3	Group1
5	CP010145.1_7	CP020514.1_5	924928.peg.55	925089.peg.26	92.7	95.3	232	Group3	Group1
5	CP010145.1_7	CP021683.1_3	924928.peg.55	925100.peg.15	93.1	95.7	232	Group3	Group1
5	CP010145.1_7	CP022730.1_3	924928.peg.55	925112.peg.12	93.5	96.1	232	Group3	Group1
5	CP010145.1_7	CP023142.1_8	924928.peg.55	925117.peg.27	93.1	95.7	232	Group3	Group1
5	CP010145.1_7	CP023346.1_11	924928.peg.55	925118.peg.50	92.7	95.7	232	Group3	Group1
5	CP010145.1_7	CP023844.1_10	924928.peg.55	925132.peg.47	95.7	97.8	232	Group3	Group1
5	CP010145.1_7	CP024223.1_6	924928.peg.55	925145.peg.28	92.7	95.3	232	Group3	Group1
5	CP010145.1_7	CP024256.1_3	924928.peg.55	925153.peg.44	93.1	95.7	232	Group3	Group1
5	CP010145.1_7	CP024257.1_7	924928.peg.55	925156.peg.18	95.7	97.8	232	Group3	Group1
5	CP010145.1_7	CP024650.2_7	924928.peg.55	925162.peg.51	95.3	96.1	232	Group3	Group1
5	CP010145.1_7	CP024855.1_4	924928.peg.55	925169.peg.46	92.2	94.8	232	Group3	Group1
5	CP010145.1_7	CP025048.1_4	924928.peg.55	925173.peg.50	92.7	95.3	232	Group3	Group1
5	CP010145.1_7	CP025840.1_4	924928.peg.55	925189.peg.20	93.1	95.7	232	Group3	Group1
5	CP010145.1_7	CP025906.1_4	924928.peg.55	925199.peg.47	93.1	95.7	232	Group3	Group1
5	CP010145.1_7	CP025913.1_2	924928.peg.55	925206.peg.45	93.1	95.7	232	Group3	Group1
5	CP010145.1_7	CP026399.1_12	924928.peg.55	925219.peg.48	92.7	95.3	232	Group3	Group1
5	CP010145.1_7	CP026491.1_6	924928.peg.55	925221.peg.14	91.8	93.5	232	Group3	Group1
5	CP010145.1_7	CP026853.1_9	924928.peg.55	925226.peg.58	91.8	95.3	232	Group3	Group1
5	CP010145.1_7	CP027351.1_12	924928.peg.55	925248.peg.12	92.7	96.1	232	Group3	Group1
5	CP010145.1_7	CP027534.1_4	924928.peg.55	925270.peg.48	92.7	96.1	232	Group3	Group1
5	CP010145.1_7	CP027640.1_1	924928.peg.55	925289.peg.55	93.1	95.7	232	Group3	Group1
5	CP010145.1_7	CP029741.1_6	924928.peg.55	925328.peg.58	93.1	95.7	232	Group3	Group1
5	CP010145.1_7	CP031134.1_6	924928.peg.55	925340.peg.62	93.1	95.7	232	Group3	Group1
5	CP010145.1_7	CP032265.1_2	924928.peg.55	925349.peg.13	97	97.8	232	Group3	Group1
5	CP010145.1_7	CP033762.1_6	924928.peg.55	925361.peg.51	92.2	95.7	232	Group3	Group1
5	CP010145.1_7	CP039404.1_3	924928.peg.55	925400.peg.50	93.1	95.7	232	Group3	Group1
5	CP010145.1_7	CP041448.1_7	924928.peg.55	925416.peg.16	92.7	95.3	232	Group3	Group1
5	CP010145.1_7	CP041919.1_5	924928.peg.55	925417.peg.29	93.1	95.7	232	Group3	Group1
5	CP010145.1_7	CP042969.1_3	924928.peg.55	925420.peg.21	93.1	95.7	232	Group3	Group1
5	CP010145.1_7	CP043181.1_2	924928.peg.55	925425.peg.57	93.1	95.7	232	Group3	Group1
5	CP010145.1_7	CP043950.1_9	924928.peg.55	925431.peg.15	91.8	93.5	232	Group3	Group1
5	CP010145.1_7	mEp460	924928.peg.55	925491.peg.15	93.1	95.7	232	Group3	Group1
5	CP010157.1_2	CP010160.1_3	924932.peg.15	924934.peg.12	93.1	96.6	232	Group3	Group1
5	CP010157.1_2	CP010172.1_1	924932.peg.15	924936.peg.13	93.5	96.1	232	Group3	Group1
5	CP010157.1_2	CP010236.1_6	924932.peg.15	924944.peg.48	94	96.6	232	Group3	Group1
5	CP010157.1_2	CP010240.1_4	924932.peg.15	924949.peg.51	91.8	95.3	232	Group3	Group1
5	CP010157.1_2	CP010371.1_1	924932.peg.15	924954.peg.43	94	96.6	232	Group3	Group1
5	CP010157.1_2	CP010371.1_6	924932.peg.15	924956.peg.45	94	96.6	232	Group3	Group1
5	CP010157.1_2	CP012380.1_6	924932.peg.15	924969.peg.11	94.8	97.4	232	Group3	Group1
5	CP010157.1_2	CP012380.1_6	924932.peg.15	924969.peg.74	92.2	95.3	232	Group3	Group1
5	CP010157.1_2	CP013837.1_9	924932.peg.15	924979.peg.55	93.5	96.6	232	Group3	Group1
5	CP010157.1_2	CP014667.1_7	924932.peg.15	924993.peg.50	93.1	95.7	232	Group3	Group1
5	CP010157.1_2	CP015138.1_5	924932.peg.15	925003.peg.48	94	96.6	232	Group3	Group1
5	CP010157.1_2	CP016546.1_3	924932.peg.15	925027.peg.15	93.5	96.1	232	Group3	Group1
5	CP010157.1_2	CP018948.1_9	924932.peg.15	925061.peg.22	93.1	96.1	232	Group3	Group1
5	CP010157.1_2	CP018991.1_8	924932.peg.15	925067.peg.15	94	96.6	232	Group3	Group1
5	CP010157.1_2	CP019250.1_4	924932.peg.15	925075.peg.27	93.1	96.1	232	Group3	Group1
5	CP010157.1_2	CP019280.1_9	924932.peg.15	925078.peg.47	93.5	96.1	232	Group3	Group1
5	CP010157.1_2	CP020514.1_5	924932.peg.15	925089.peg.26	93.5	96.1	232	Group3	Group1
5	CP010157.1_2	CP021683.1_3	924932.peg.15	925100.peg.15	94	96.6	232	Group3	Group1
5	CP010157.1_2	CP022730.1_3	924932.peg.15	925112.peg.12	93.5	96.1	232	Group3	Group1
5	CP010157.1_2	CP023142.1_8	924932.peg.15	925117.peg.27	94	96.6	232	Group3	Group1
5	CP010157.1_2	CP023346.1_11	924932.peg.15	925118.peg.50	93.5	96.6	232	Group3	Group1
5	CP010157.1_2	CP023844.1_10	924932.peg.15	925132.peg.47	95.7	97.8	232	Group3	Group1
5	CP010157.1_2	CP024223.1_6	924932.peg.15	925145.peg.28	93.5	96.1	232	Group3	Group1
5	CP010157.1_2	CP024256.1_3	924932.peg.15	925153.peg.44	94	96.6	232	Group3	Group1
5	CP010157.1_2	CP024257.1_7	924932.peg.15	925156.peg.18	96.6	98.7	232	Group3	Group1
5	CP010157.1_2	CP024650.2_7	924932.peg.15	925162.peg.51	95.3	96.1	232	Group3	Group1
5	CP010157.1_2	CP024855.1_4	924932.peg.15	925169.peg.46	92.7	95.7	232	Group3	Group1
5	CP010157.1_2	CP025048.1_4	924932.peg.15	925173.peg.50	93.5	96.1	232	Group3	Group1
5	CP010157.1_2	CP025840.1_4	924932.peg.15	925189.peg.20	94	96.6	232	Group3	Group1
5	CP010157.1_2	CP025906.1_4	924932.peg.15	925199.peg.47	94	96.6	232	Group3	Group1
5	CP010157.1_2	CP025913.1_2	924932.peg.15	925206.peg.45	94	96.6	232	Group3	Group1
5	CP010157.1_2	CP026399.1_12	924932.peg.15	925219.peg.48	92.7	95.3	232	Group3	Group1
5	CP010157.1_2	CP026491.1_6	924932.peg.15	925221.peg.14	92.2	94.4	232	Group3	Group1
5	CP010157.1_2	CP026853.1_9	924932.peg.15	925226.peg.58	92.2	95.7	232	Group3	Group1
5	CP010157.1_2	CP027351.1_12	924932.peg.15	925248.peg.12	93.1	96.6	232	Group3	Group1
5	CP010157.1_2	CP027534.1_4	924932.peg.15	925270.peg.48	93.1	96.6	232	Group3	Group1
5	CP010157.1_2	CP027640.1_1	924932.peg.15	925289.peg.55	94	96.6	232	Group3	Group1
5	CP010157.1_2	CP029741.1_6	924932.peg.15	925328.peg.58	93.1	95.7	232	Group3	Group1
5	CP010157.1_2	CP031134.1_6	924932.peg.15	925340.peg.62	94	96.6	232	Group3	Group1
5	CP010157.1_2	CP032265.1_2	924932.peg.15	925349.peg.13	97.4	98.3	232	Group3	Group1
5	CP010157.1_2	CP033762.1_6	924932.peg.15	925361.peg.51	92.7	96.1	232	Group3	Group1
5	CP010157.1_2	CP039404.1_3	924932.peg.15	925400.peg.50	94	96.6	232	Group3	Group1
5	CP010157.1_2	CP041448.1_7	924932.peg.15	925416.peg.16	93.5	96.1	232	Group3	Group1
5	CP010157.1_2	CP041919.1_5	924932.peg.15	925417.peg.29	94	96.6	232	Group3	Group1
5	CP010157.1_2	CP042969.1_3	924932.peg.15	925420.peg.21	94	96.6	232	Group3	Group1
5	CP010157.1_2	CP043181.1_2	924932.peg.15	925425.peg.57	94	96.6	232	Group3	Group1
5	CP010157.1_2	CP043950.1_9	924932.peg.15	925431.peg.15	92.2	94.4	232	Group3	Group1
5	CP010157.1_2	mEp460	924932.peg.15	925491.peg.15	94	96.6	232	Group3	Group1
5	CP010160.1_3	CP027126.1_1	924934.peg.12	925230.peg.28	91.8	95.7	232	Group1	Group3
5	CP010160.1_3	CP033096.1_5	924934.peg.12	925356.peg.24	93.1	96.1	232	Group1	Group3
5	CP010160.1_3	HK629	924934.peg.12	925452.peg.17	92.2	95.7	232	Group1	Group3
5	CP010160.1_3	HK630	924934.peg.12	925453.peg.17	92.2	95.7	232	Group1	Group3
5	CP010160.1_3	Lambda	924934.peg.12	925475.peg.17	92.2	95.7	232	Group1	Group3
5	CP010172.1_1	CP027126.1_1	924936.peg.13	925230.peg.28	92.2	95.3	232	Group1	Group3
5	CP010172.1_1	CP033096.1_5	924936.peg.13	925356.peg.24	93.5	95.7	232	Group1	Group3
5	CP010172.1_1	HK629	924936.peg.13	925452.peg.17	92.7	95.3	232	Group1	Group3
5	CP010172.1_1	HK630	924936.peg.13	925453.peg.17	92.7	95.3	232	Group1	Group3
5	CP010172.1_1	Lambda	924936.peg.13	925475.peg.17	92.7	95.3	232	Group1	Group3
5	CP010236.1_6	CP027126.1_1	924944.peg.48	925230.peg.28	92.7	95.7	232	Group1	Group3
5	CP010236.1_6	CP033096.1_5	924944.peg.48	925356.peg.24	94	96.1	232	Group1	Group3
5	CP010236.1_6	HK629	924944.peg.48	925452.peg.17	93.1	95.7	232	Group1	Group3
5	CP010236.1_6	HK630	924944.peg.48	925453.peg.17	93.1	95.7	232	Group1	Group3
5	CP010236.1_6	Lambda	924944.peg.48	925475.peg.17	93.1	95.7	232	Group1	Group3
5	CP010240.1_4	CP027126.1_1	924949.peg.51	925230.peg.28	90.5	94.4	232	Group1	Group3
5	CP010240.1_4	CP033096.1_5	924949.peg.51	925356.peg.24	91.8	94.8	232	Group1	Group3
5	CP010240.1_4	HK629	924949.peg.51	925452.peg.17	90.9	94.4	232	Group1	Group3
5	CP010240.1_4	HK630	924949.peg.51	925453.peg.17	90.9	94.4	232	Group1	Group3
5	CP010240.1_4	Lambda	924949.peg.51	925475.peg.17	90.9	94.4	232	Group1	Group3
5	CP010371.1_1	CP027126.1_1	924954.peg.43	925230.peg.28	92.7	95.7	232	Group1	Group3
5	CP010371.1_1	CP033096.1_5	924954.peg.43	925356.peg.24	94	96.1	232	Group1	Group3
5	CP010371.1_1	HK629	924954.peg.43	925452.peg.17	93.1	95.7	232	Group1	Group3
5	CP010371.1_1	HK630	924954.peg.43	925453.peg.17	93.1	95.7	232	Group1	Group3
5	CP010371.1_1	Lambda	924954.peg.43	925475.peg.17	93.1	95.7	232	Group1	Group3
5	CP010371.1_6	CP027126.1_1	924956.peg.45	925230.peg.28	92.7	95.7	232	Group1	Group3
5	CP010371.1_6	CP033096.1_5	924956.peg.45	925356.peg.24	94	96.1	232	Group1	Group3
5	CP010371.1_6	HK629	924956.peg.45	925452.peg.17	93.1	95.7	232	Group1	Group3
5	CP010371.1_6	HK630	924956.peg.45	925453.peg.17	93.1	95.7	232	Group1	Group3
5	CP010371.1_6	Lambda	924956.peg.45	925475.peg.17	93.1	95.7	232	Group1	Group3
5	CP012380.1_6	CP027126.1_1	924969.peg.11	925230.peg.28	93.5	96.6	232	Group1	Group3
5	CP012380.1_6	CP027126.1_1	924969.peg.74	925230.peg.28	90.9	94.4	232	Group1	Group3
5	CP012380.1_6	CP033096.1_5	924969.peg.11	925356.peg.24	94.8	97	232	Group1	Group3
5	CP012380.1_6	CP033096.1_5	924969.peg.74	925356.peg.24	92.2	94.8	232	Group1	Group3
5	CP012380.1_6	HK629	924969.peg.11	925452.peg.17	94	96.6	232	Group1	Group3
5	CP012380.1_6	HK629	924969.peg.74	925452.peg.17	91.4	94.4	232	Group1	Group3
5	CP012380.1_6	HK630	924969.peg.11	925453.peg.17	94	96.6	232	Group1	Group3
5	CP012380.1_6	HK630	924969.peg.74	925453.peg.17	91.4	94.4	232	Group1	Group3
5	CP012380.1_6	Lambda	924969.peg.11	925475.peg.17	94	96.6	232	Group1	Group3
5	CP012380.1_6	Lambda	924969.peg.74	925475.peg.17	91.4	94.4	232	Group1	Group3
5	CP013837.1_9	CP027126.1_1	924979.peg.55	925230.peg.28	92.2	95.7	232	Group1	Group3
5	CP013837.1_9	CP033096.1_5	924979.peg.55	925356.peg.24	93.5	96.1	232	Group1	Group3
5	CP013837.1_9	HK629	924979.peg.55	925452.peg.17	92.7	95.7	232	Group1	Group3
5	CP013837.1_9	HK630	924979.peg.55	925453.peg.17	92.7	95.7	232	Group1	Group3
5	CP013837.1_9	Lambda	924979.peg.55	925475.peg.17	92.7	95.7	232	Group1	Group3
5	CP014667.1_7	CP027126.1_1	924993.peg.50	925230.peg.28	91.8	94.8	232	Group1	Group3
5	CP014667.1_7	CP033096.1_5	924993.peg.50	925356.peg.24	93.1	95.3	232	Group1	Group3
5	CP014667.1_7	HK629	924993.peg.50	925452.peg.17	92.2	94.8	232	Group1	Group3
5	CP014667.1_7	HK630	924993.peg.50	925453.peg.17	92.2	94.8	232	Group1	Group3
5	CP014667.1_7	Lambda	924993.peg.50	925475.peg.17	92.2	94.8	232	Group1	Group3
5	CP015138.1_5	CP027126.1_1	925003.peg.48	925230.peg.28	92.7	95.7	232	Group1	Group3
5	CP015138.1_5	CP033096.1_5	925003.peg.48	925356.peg.24	94	96.1	232	Group1	Group3
5	CP015138.1_5	HK629	925003.peg.48	925452.peg.17	93.1	95.7	232	Group1	Group3
5	CP015138.1_5	HK630	925003.peg.48	925453.peg.17	93.1	95.7	232	Group1	Group3
5	CP015138.1_5	Lambda	925003.peg.48	925475.peg.17	93.1	95.7	232	Group1	Group3
5	CP016546.1_3	CP027126.1_1	925027.peg.15	925230.peg.28	92.2	95.3	232	Group1	Group3
5	CP016546.1_3	CP033096.1_5	925027.peg.15	925356.peg.24	93.5	95.7	232	Group1	Group3
5	CP016546.1_3	HK629	925027.peg.15	925452.peg.17	92.7	95.3	232	Group1	Group3
5	CP016546.1_3	HK630	925027.peg.15	925453.peg.17	92.7	95.3	232	Group1	Group3
5	CP016546.1_3	Lambda	925027.peg.15	925475.peg.17	92.7	95.3	232	Group1	Group3
5	CP018948.1_9	CP027126.1_1	925061.peg.22	925230.peg.28	92.2	95.3	232	Group1	Group3
5	CP018948.1_9	CP033096.1_5	925061.peg.22	925356.peg.24	93.1	95.7	232	Group1	Group3
5	CP018948.1_9	HK629	925061.peg.22	925452.peg.17	92.7	95.3	232	Group1	Group3
5	CP018948.1_9	HK630	925061.peg.22	925453.peg.17	92.7	95.3	232	Group1	Group3
5	CP018948.1_9	Lambda	925061.peg.22	925475.peg.17	92.7	95.3	232	Group1	Group3
5	CP018991.1_8	CP027126.1_1	925067.peg.15	925230.peg.28	92.7	95.7	232	Group1	Group3
5	CP018991.1_8	CP033096.1_5	925067.peg.15	925356.peg.24	94	96.1	232	Group1	Group3
5	CP018991.1_8	HK629	925067.peg.15	925452.peg.17	93.1	95.7	232	Group1	Group3
5	CP018991.1_8	HK630	925067.peg.15	925453.peg.17	93.1	95.7	232	Group1	Group3
5	CP018991.1_8	Lambda	925067.peg.15	925475.peg.17	93.1	95.7	232	Group1	Group3
5	CP019250.1_4	CP027126.1_1	925075.peg.27	925230.peg.28	91.8	95.3	232	Group1	Group3
5	CP019250.1_4	CP033096.1_5	925075.peg.27	925356.peg.24	93.1	95.7	232	Group1	Group3
5	CP019250.1_4	HK629	925075.peg.27	925452.peg.17	92.2	95.3	232	Group1	Group3
5	CP019250.1_4	HK630	925075.peg.27	925453.peg.17	92.2	95.3	232	Group1	Group3
5	CP019250.1_4	Lambda	925075.peg.27	925475.peg.17	92.2	95.3	232	Group1	Group3
5	CP019280.1_9	CP027126.1_1	925078.peg.47	925230.peg.28	93.1	96.1	232	Group1	Group3
5	CP019280.1_9	CP033096.1_5	925078.peg.47	925356.peg.24	94.4	96.6	232	Group1	Group3
5	CP019280.1_9	HK629	925078.peg.47	925452.peg.17	93.5	96.1	232	Group1	Group3
5	CP019280.1_9	HK630	925078.peg.47	925453.peg.17	93.5	96.1	232	Group1	Group3
5	CP019280.1_9	Lambda	925078.peg.47	925475.peg.17	93.5	96.1	232	Group1	Group3
5	CP020514.1_5	CP027126.1_1	925089.peg.26	925230.peg.28	92.2	95.3	232	Group1	Group3
5	CP020514.1_5	CP033096.1_5	925089.peg.26	925356.peg.24	93.5	95.7	232	Group1	Group3
5	CP020514.1_5	HK629	925089.peg.26	925452.peg.17	92.7	95.3	232	Group1	Group3
5	CP020514.1_5	HK630	925089.peg.26	925453.peg.17	92.7	95.3	232	Group1	Group3
5	CP020514.1_5	Lambda	925089.peg.26	925475.peg.17	92.7	95.3	232	Group1	Group3
5	CP021683.1_3	CP027126.1_1	925100.peg.15	925230.peg.28	92.7	95.7	232	Group1	Group3
5	CP021683.1_3	CP033096.1_5	925100.peg.15	925356.peg.24	94	96.1	232	Group1	Group3
5	CP021683.1_3	HK629	925100.peg.15	925452.peg.17	93.1	95.7	232	Group1	Group3
5	CP021683.1_3	HK630	925100.peg.15	925453.peg.17	93.1	95.7	232	Group1	Group3
5	CP021683.1_3	Lambda	925100.peg.15	925475.peg.17	93.1	95.7	232	Group1	Group3
5	CP022730.1_3	CP027126.1_1	925112.peg.12	925230.peg.28	93.1	96.1	232	Group1	Group3
5	CP022730.1_3	CP033096.1_5	925112.peg.12	925356.peg.24	94.4	96.6	232	Group1	Group3
5	CP022730.1_3	HK629	925112.peg.12	925452.peg.17	93.5	96.1	232	Group1	Group3
5	CP022730.1_3	HK630	925112.peg.12	925453.peg.17	93.5	96.1	232	Group1	Group3
5	CP022730.1_3	Lambda	925112.peg.12	925475.peg.17	93.5	96.1	232	Group1	Group3
5	CP023142.1_8	CP027126.1_1	925117.peg.27	925230.peg.28	92.7	95.7	232	Group1	Group3
5	CP023142.1_8	CP033096.1_5	925117.peg.27	925356.peg.24	94	96.1	232	Group1	Group3
5	CP023142.1_8	HK629	925117.peg.27	925452.peg.17	93.1	95.7	232	Group1	Group3
5	CP023142.1_8	HK630	925117.peg.27	925453.peg.17	93.1	95.7	232	Group1	Group3
5	CP023142.1_8	Lambda	925117.peg.27	925475.peg.17	93.1	95.7	232	Group1	Group3
5	CP023346.1_11	CP027126.1_1	925118.peg.50	925230.peg.28	92.2	95.7	232	Group1	Group3
5	CP023346.1_11	CP033096.1_5	925118.peg.50	925356.peg.24	93.5	96.1	232	Group1	Group3
5	CP023346.1_11	HK629	925118.peg.50	925452.peg.17	92.7	95.7	232	Group1	Group3
5	CP023346.1_11	HK630	925118.peg.50	925453.peg.17	92.7	95.7	232	Group1	Group3
5	CP023346.1_11	Lambda	925118.peg.50	925475.peg.17	92.7	95.7	232	Group1	Group3
5	CP023844.1_10	CP027126.1_1	925132.peg.47	925230.peg.28	95.3	97.8	232	Group1	Group3
5	CP023844.1_10	CP033096.1_5	925132.peg.47	925356.peg.24	96.6	98.3	232	Group1	Group3
5	CP023844.1_10	HK629	925132.peg.47	925452.peg.17	95.7	97.8	232	Group1	Group3
5	CP023844.1_10	HK630	925132.peg.47	925453.peg.17	95.7	97.8	232	Group1	Group3
5	CP023844.1_10	Lambda	925132.peg.47	925475.peg.17	95.7	97.8	232	Group1	Group3
5	CP024223.1_6	CP027126.1_1	925145.peg.28	925230.peg.28	92.2	95.3	232	Group1	Group3
5	CP024223.1_6	CP033096.1_5	925145.peg.28	925356.peg.24	93.5	95.7	232	Group1	Group3
5	CP024223.1_6	HK629	925145.peg.28	925452.peg.17	92.7	95.3	232	Group1	Group3
5	CP024223.1_6	HK630	925145.peg.28	925453.peg.17	92.7	95.3	232	Group1	Group3
5	CP024223.1_6	Lambda	925145.peg.28	925475.peg.17	92.7	95.3	232	Group1	Group3
5	CP024256.1_3	CP027126.1_1	925153.peg.44	925230.peg.28	92.7	95.7	232	Group1	Group3
5	CP024256.1_3	CP033096.1_5	925153.peg.44	925356.peg.24	94	96.1	232	Group1	Group3
5	CP024256.1_3	HK629	925153.peg.44	925452.peg.17	93.1	95.7	232	Group1	Group3
5	CP024256.1_3	HK630	925153.peg.44	925453.peg.17	93.1	95.7	232	Group1	Group3
5	CP024256.1_3	Lambda	925153.peg.44	925475.peg.17	93.1	95.7	232	Group1	Group3
5	CP024257.1_7	CP027126.1_1	925156.peg.18	925230.peg.28	95.3	97.8	232	Group1	Group3
5	CP024257.1_7	CP033096.1_5	925156.peg.18	925356.peg.24	96.6	98.3	232	Group1	Group3
5	CP024257.1_7	HK629	925156.peg.18	925452.peg.17	95.7	97.8	232	Group1	Group3
5	CP024257.1_7	HK630	925156.peg.18	925453.peg.17	95.7	97.8	232	Group1	Group3
5	CP024257.1_7	Lambda	925156.peg.18	925475.peg.17	95.7	97.8	232	Group1	Group3
5	CP024650.2_7	CP027126.1_1	925162.peg.51	925230.peg.28	94.8	96.1	232	Group1	Group3
5	CP024650.2_7	CP033096.1_5	925162.peg.51	925356.peg.24	96.1	96.6	232	Group1	Group3
5	CP024650.2_7	HK629	925162.peg.51	925452.peg.17	95.3	96.1	232	Group1	Group3
5	CP024650.2_7	HK630	925162.peg.51	925453.peg.17	95.3	96.1	232	Group1	Group3
5	CP024650.2_7	Lambda	925162.peg.51	925475.peg.17	95.3	96.1	232	Group1	Group3
5	CP024855.1_4	CP027126.1_1	925169.peg.46	925230.peg.28	91.8	94.8	232	Group1	Group3
5	CP024855.1_4	CP033096.1_5	925169.peg.46	925356.peg.24	92.7	95.3	232	Group1	Group3
5	CP024855.1_4	HK629	925169.peg.46	925452.peg.17	92.2	94.8	232	Group1	Group3
5	CP024855.1_4	HK630	925169.peg.46	925453.peg.17	92.2	94.8	232	Group1	Group3
5	CP024855.1_4	Lambda	925169.peg.46	925475.peg.17	92.2	94.8	232	Group1	Group3
5	CP025048.1_4	CP027126.1_1	925173.peg.50	925230.peg.28	92.2	95.3	232	Group1	Group3
5	CP025048.1_4	CP033096.1_5	925173.peg.50	925356.peg.24	93.5	95.7	232	Group1	Group3
5	CP025048.1_4	HK629	925173.peg.50	925452.peg.17	92.7	95.3	232	Group1	Group3
5	CP025048.1_4	HK630	925173.peg.50	925453.peg.17	92.7	95.3	232	Group1	Group3
5	CP025048.1_4	Lambda	925173.peg.50	925475.peg.17	92.7	95.3	232	Group1	Group3
5	CP025840.1_4	CP027126.1_1	925189.peg.20	925230.peg.28	92.7	95.7	232	Group1	Group3
5	CP025840.1_4	CP033096.1_5	925189.peg.20	925356.peg.24	94	96.1	232	Group1	Group3
5	CP025840.1_4	HK629	925189.peg.20	925452.peg.17	93.1	95.7	232	Group1	Group3
5	CP025840.1_4	HK630	925189.peg.20	925453.peg.17	93.1	95.7	232	Group1	Group3
5	CP025840.1_4	Lambda	925189.peg.20	925475.peg.17	93.1	95.7	232	Group1	Group3
5	CP025906.1_4	CP027126.1_1	925199.peg.47	925230.peg.28	92.7	95.7	232	Group1	Group3
5	CP025906.1_4	CP033096.1_5	925199.peg.47	925356.peg.24	94	96.1	232	Group1	Group3
5	CP025906.1_4	HK629	925199.peg.47	925452.peg.17	93.1	95.7	232	Group1	Group3
5	CP025906.1_4	HK630	925199.peg.47	925453.peg.17	93.1	95.7	232	Group1	Group3
5	CP025906.1_4	Lambda	925199.peg.47	925475.peg.17	93.1	95.7	232	Group1	Group3
5	CP025913.1_2	CP027126.1_1	925206.peg.45	925230.peg.28	92.7	95.7	232	Group1	Group3
5	CP025913.1_2	CP033096.1_5	925206.peg.45	925356.peg.24	94	96.1	232	Group1	Group3
5	CP025913.1_2	HK629	925206.peg.45	925452.peg.17	93.1	95.7	232	Group1	Group3
5	CP025913.1_2	HK630	925206.peg.45	925453.peg.17	93.1	95.7	232	Group1	Group3
5	CP025913.1_2	Lambda	925206.peg.45	925475.peg.17	93.1	95.7	232	Group1	Group3
5	CP026399.1_12	CP027126.1_1	925219.peg.48	925230.peg.28	92.2	95.3	232	Group1	Group3
5	CP026399.1_12	CP033096.1_5	925219.peg.48	925356.peg.24	93.5	95.7	232	Group1	Group3
5	CP026399.1_12	HK629	925219.peg.48	925452.peg.17	92.7	95.3	232	Group1	Group3
5	CP026399.1_12	HK630	925219.peg.48	925453.peg.17	92.7	95.3	232	Group1	Group3
5	CP026399.1_12	Lambda	925219.peg.48	925475.peg.17	92.7	95.3	232	Group1	Group3
5	CP026491.1_6	CP027126.1_1	925221.peg.14	925230.peg.28	91.4	93.5	232	Group1	Group3
5	CP026491.1_6	CP033096.1_5	925221.peg.14	925356.peg.24	92.2	94	232	Group1	Group3
5	CP026491.1_6	HK629	925221.peg.14	925452.peg.17	91.8	93.5	232	Group1	Group3
5	CP026491.1_6	HK630	925221.peg.14	925453.peg.17	91.8	93.5	232	Group1	Group3
5	CP026491.1_6	Lambda	925221.peg.14	925475.peg.17	91.8	93.5	232	Group1	Group3
5	CP026853.1_9	CP027126.1_1	925226.peg.58	925230.peg.28	91.4	95.3	232	Group1	Group3
5	CP026853.1_9	CP033096.1_5	925226.peg.58	925356.peg.24	92.7	95.7	232	Group1	Group3
5	CP026853.1_9	HK629	925226.peg.58	925452.peg.17	91.8	95.3	232	Group1	Group3
5	CP026853.1_9	HK630	925226.peg.58	925453.peg.17	91.8	95.3	232	Group1	Group3
5	CP026853.1_9	Lambda	925226.peg.58	925475.peg.17	91.8	95.3	232	Group1	Group3
5	CP027126.1_1	CP027351.1_12	925230.peg.28	925248.peg.12	92.2	96.1	232	Group3	Group1
5	CP027126.1_1	CP027534.1_4	925230.peg.28	925270.peg.48	92.2	96.1	232	Group3	Group1
5	CP027126.1_1	CP027640.1_1	925230.peg.28	925289.peg.55	92.7	95.7	232	Group3	Group1
5	CP027126.1_1	CP029741.1_6	925230.peg.28	925328.peg.58	92.7	95.7	232	Group3	Group1
5	CP027126.1_1	CP031134.1_6	925230.peg.28	925340.peg.62	92.7	95.7	232	Group3	Group1
5	CP027126.1_1	CP032265.1_2	925230.peg.28	925349.peg.13	96.6	97.8	232	Group3	Group1
5	CP027126.1_1	CP033762.1_6	925230.peg.28	925361.peg.51	91.8	95.7	232	Group3	Group1
5	CP027126.1_1	CP039404.1_3	925230.peg.28	925400.peg.50	92.7	95.7	232	Group3	Group1
5	CP027126.1_1	CP041448.1_7	925230.peg.28	925416.peg.16	92.2	95.3	232	Group3	Group1
5	CP027126.1_1	CP041919.1_5	925230.peg.28	925417.peg.29	92.7	95.7	232	Group3	Group1
5	CP027126.1_1	CP042969.1_3	925230.peg.28	925420.peg.21	92.7	95.7	232	Group3	Group1
5	CP027126.1_1	CP043181.1_2	925230.peg.28	925425.peg.57	92.7	95.7	232	Group3	Group1
5	CP027126.1_1	CP043950.1_9	925230.peg.28	925431.peg.15	91.4	93.5	232	Group3	Group1
5	CP027126.1_1	mEp460	925230.peg.28	925491.peg.15	92.7	95.7	232	Group3	Group1
5	CP027351.1_12	CP033096.1_5	925248.peg.12	925356.peg.24	93.5	96.6	232	Group1	Group3
5	CP027351.1_12	HK629	925248.peg.12	925452.peg.17	92.7	96.1	232	Group1	Group3
5	CP027351.1_12	HK630	925248.peg.12	925453.peg.17	92.7	96.1	232	Group1	Group3
5	CP027351.1_12	Lambda	925248.peg.12	925475.peg.17	92.7	96.1	232	Group1	Group3
5	CP027534.1_4	CP033096.1_5	925270.peg.48	925356.peg.24	93.5	96.6	232	Group1	Group3
5	CP027534.1_4	HK629	925270.peg.48	925452.peg.17	92.7	96.1	232	Group1	Group3
5	CP027534.1_4	HK630	925270.peg.48	925453.peg.17	92.7	96.1	232	Group1	Group3
5	CP027534.1_4	Lambda	925270.peg.48	925475.peg.17	92.7	96.1	232	Group1	Group3
5	CP027640.1_1	CP033096.1_5	925289.peg.55	925356.peg.24	94	96.1	232	Group1	Group3
5	CP027640.1_1	HK629	925289.peg.55	925452.peg.17	93.1	95.7	232	Group1	Group3
5	CP027640.1_1	HK630	925289.peg.55	925453.peg.17	93.1	95.7	232	Group1	Group3
5	CP027640.1_1	Lambda	925289.peg.55	925475.peg.17	93.1	95.7	232	Group1	Group3
5	CP029741.1_6	CP033096.1_5	925328.peg.58	925356.peg.24	94	96.1	232	Group1	Group3
5	CP029741.1_6	HK629	925328.peg.58	925452.peg.17	93.1	95.7	232	Group1	Group3
5	CP029741.1_6	HK630	925328.peg.58	925453.peg.17	93.1	95.7	232	Group1	Group3
5	CP029741.1_6	Lambda	925328.peg.58	925475.peg.17	93.1	95.7	232	Group1	Group3
5	CP031134.1_6	CP033096.1_5	925340.peg.62	925356.peg.24	94	96.1	232	Group1	Group3
5	CP031134.1_6	HK629	925340.peg.62	925452.peg.17	93.1	95.7	232	Group1	Group3
5	CP031134.1_6	HK630	925340.peg.62	925453.peg.17	93.1	95.7	232	Group1	Group3
5	CP031134.1_6	Lambda	925340.peg.62	925475.peg.17	93.1	95.7	232	Group1	Group3
5	CP032265.1_2	CP033096.1_5	925349.peg.13	925356.peg.24	97.8	98.3	232	Group1	Group3
5	CP032265.1_2	HK629	925349.peg.13	925452.peg.17	97	97.8	232	Group1	Group3
5	CP032265.1_2	HK630	925349.peg.13	925453.peg.17	97	97.8	232	Group1	Group3
5	CP032265.1_2	Lambda	925349.peg.13	925475.peg.17	97	97.8	232	Group1	Group3
5	CP033096.1_5	CP033762.1_6	925356.peg.24	925361.peg.51	93.1	96.1	232	Group3	Group1
5	CP033096.1_5	CP039404.1_3	925356.peg.24	925400.peg.50	94	96.1	232	Group3	Group1
5	CP033096.1_5	CP041448.1_7	925356.peg.24	925416.peg.16	93.5	95.7	232	Group3	Group1
5	CP033096.1_5	CP041919.1_5	925356.peg.24	925417.peg.29	94	96.1	232	Group3	Group1
5	CP033096.1_5	CP042969.1_3	925356.peg.24	925420.peg.21	94	96.1	232	Group3	Group1
5	CP033096.1_5	CP043181.1_2	925356.peg.24	925425.peg.57	94	96.1	232	Group3	Group1
5	CP033096.1_5	CP043950.1_9	925356.peg.24	925431.peg.15	92.2	94	232	Group3	Group1
5	CP033096.1_5	mEp460	925356.peg.24	925491.peg.15	94	96.1	232	Group3	Group1
5	CP033762.1_6	HK629	925361.peg.51	925452.peg.17	92.2	95.7	232	Group1	Group3
5	CP033762.1_6	HK630	925361.peg.51	925453.peg.17	92.2	95.7	232	Group1	Group3
5	CP033762.1_6	Lambda	925361.peg.51	925475.peg.17	92.2	95.7	232	Group1	Group3
5	CP039404.1_3	HK629	925400.peg.50	925452.peg.17	93.1	95.7	232	Group1	Group3
5	CP039404.1_3	HK630	925400.peg.50	925453.peg.17	93.1	95.7	232	Group1	Group3
5	CP039404.1_3	Lambda	925400.peg.50	925475.peg.17	93.1	95.7	232	Group1	Group3
5	CP041448.1_7	HK629	925416.peg.16	925452.peg.17	92.7	95.3	232	Group1	Group3
5	CP041448.1_7	HK630	925416.peg.16	925453.peg.17	92.7	95.3	232	Group1	Group3
5	CP041448.1_7	Lambda	925416.peg.16	925475.peg.17	92.7	95.3	232	Group1	Group3
5	CP041919.1_5	HK629	925417.peg.29	925452.peg.17	93.1	95.7	232	Group1	Group3
5	CP041919.1_5	HK630	925417.peg.29	925453.peg.17	93.1	95.7	232	Group1	Group3
5	CP041919.1_5	Lambda	925417.peg.29	925475.peg.17	93.1	95.7	232	Group1	Group3
5	CP042969.1_3	HK629	925420.peg.21	925452.peg.17	93.1	95.7	232	Group1	Group3
5	CP042969.1_3	HK630	925420.peg.21	925453.peg.17	93.1	95.7	232	Group1	Group3
5	CP042969.1_3	Lambda	925420.peg.21	925475.peg.17	93.1	95.7	232	Group1	Group3
5	CP043181.1_2	HK629	925425.peg.57	925452.peg.17	93.1	95.7	232	Group1	Group3
5	CP043181.1_2	HK630	925425.peg.57	925453.peg.17	93.1	95.7	232	Group1	Group3
5	CP043181.1_2	Lambda	925425.peg.57	925475.peg.17	93.1	95.7	232	Group1	Group3
5	CP043950.1_9	HK629	925431.peg.15	925452.peg.17	91.8	93.5	232	Group1	Group3
5	CP043950.1_9	HK630	925431.peg.15	925453.peg.17	91.8	93.5	232	Group1	Group3
5	CP043950.1_9	Lambda	925431.peg.15	925475.peg.17	91.8	93.5	232	Group1	Group3
5	HK629	mEp460	925452.peg.17	925491.peg.15	93.1	95.7	232	Group3	Group1
5	HK630	mEp460	925453.peg.17	925491.peg.15	93.1	95.7	232	Group3	Group1
5	Lambda	mEp460	925475.peg.17	925491.peg.15	93.1	95.7	232	Group3	Group1
6	CP000243.1_7	CP010157.1_2	924865.peg.54	924932.peg.13	85.2	91.8	182	Group1	Group3
6	CP000468.1_11	CP010157.1_2	924866.peg.57	924932.peg.13	84.1	90.7	182	Group1	Group3
6	CP001969.1_15	CP010157.1_2	924879.peg.47	924932.peg.13	83	90.1	182	Group1	Group3
6	CP003034.1_15	CP010157.1_2	924882.peg.48	924932.peg.13	88.3	93.3	180	Group1	Group3
6	CP006784.1_8	CP010157.1_2	924894.peg.12	924932.peg.13	84.2	90.2	184	Group1	Group3
6	CP007149.1_7	CP010157.1_2	924899.peg.72	924932.peg.13	83	90.1	182	Group1	Group3
6	CP010119.1_4	CP010157.1_2	924914.peg.48	924932.peg.13	84.1	90.7	182	Group1	Group3
6	CP010121.1_7	CP010157.1_2	924916.peg.16	924932.peg.13	84.6	90.7	182	Group1	Group3
6	CP010145.1_5	CP010157.1_2	924927.peg.9	924932.peg.13	83.5	90.1	182	Group1	Group3
6	CP010145.1_7	CP019280.1_9	924928.peg.57	925078.peg.49	98.9	99.5	190	Group3	Group1
6	CP010157.1_2	CP010160.1_3	924932.peg.13	924934.peg.10	97.8	98.3	180	Group3	Group1
6	CP010157.1_2	CP010172.1_1	924932.peg.13	924936.peg.11	83.5	90.1	182	Group3	Group1
6	CP010157.1_2	CP010236.1_6	924932.peg.13	924944.peg.50	85.2	90.7	182	Group3	Group1
6	CP010157.1_2	CP010240.1_4	924932.peg.13	924949.peg.56	82.7	88	191	Group3	Group1
6	CP010157.1_2	CP010371.1_1	924932.peg.13	924954.peg.45	89.5	91.1	191	Group3	Group1
6	CP010157.1_2	CP010371.1_6	924932.peg.13	924956.peg.47	88.3	93.3	180	Group3	Group1
6	CP010157.1_2	CP012380.1_6	924932.peg.13	924969.peg.72	82.4	90.1	182	Group3	Group1
6	CP010157.1_2	CP012380.1_6	924932.peg.13	924969.peg.9	90.6	90.6	180	Group3	Group1
6	CP010157.1_2	CP015912.1_6	924932.peg.13	925021.peg.49	85.2	90.7	182	Group3	Group1
6	CP010157.1_2	CP016546.1_3	924932.peg.13	925027.peg.13	82.4	90.1	182	Group3	Group1
6	CP010157.1_2	CP018948.1_9	924932.peg.13	925061.peg.20	84.1	89.6	182	Group3	Group1
6	CP010157.1_2	CP019250.1_4	924932.peg.13	925075.peg.29	98.3	98.9	180	Group3	Group1
6	CP010157.1_2	CP020514.1_5	924932.peg.13	925089.peg.24	83.5	91.2	182	Group3	Group1
6	CP010157.1_2	CP022730.1_3	924932.peg.13	925112.peg.10	84.1	90.7	182	Group3	Group1
6	CP010157.1_2	CP023142.1_8	924932.peg.13	925117.peg.25	83.5	91.2	182	Group3	Group1
6	CP010157.1_2	CP023844.1_10	924932.peg.13	925132.peg.49	88.3	93.3	180	Group3	Group1
6	CP010157.1_2	CP024257.1_7	924932.peg.13	925156.peg.16	83.5	91.2	182	Group3	Group1
6	CP010157.1_2	CP025048.1_4	924932.peg.13	925173.peg.52	83.5	91.2	182	Group3	Group1
6	CP010157.1_2	CP025840.1_4	924932.peg.13	925189.peg.18	84.1	90.7	182	Group3	Group1
6	CP010157.1_2	CP025906.1_4	924932.peg.13	925199.peg.49	83.5	91.2	182	Group3	Group1
6	CP010157.1_2	CP025913.1_2	924932.peg.13	925206.peg.47	85.2	90.7	182	Group3	Group1
6	CP010157.1_2	CP026399.1_12	924932.peg.13	925219.peg.50	84.1	90.7	182	Group3	Group1
6	CP010157.1_2	CP026853.1_9	924932.peg.13	925226.peg.60	82.4	90.1	182	Group3	Group1
6	CP010157.1_2	CP027351.1_12	924932.peg.13	925248.peg.10	82.4	90.1	182	Group3	Group1
6	CP010157.1_2	CP027534.1_4	924932.peg.13	925270.peg.50	82.4	90.1	182	Group3	Group1
6	CP010157.1_2	CP029741.1_6	924932.peg.13	925328.peg.60	84.1	90.7	182	Group3	Group1
6	CP010157.1_2	CP032265.1_2	924932.peg.13	925349.peg.11	91.7	95.6	180	Group3	Group1
6	CP010157.1_2	CP033762.1_6	924932.peg.13	925361.peg.53	82.4	90.1	182	Group3	Group1
6	CP010157.1_2	CP041448.1_7	924932.peg.13	925416.peg.14	97.8	98.3	180	Group3	Group1
6	CP010157.1_2	CP041919.1_5	924932.peg.13	925417.peg.31	98.3	98.9	180	Group3	Group1
6	CP010157.1_2	CP042969.1_3	924932.peg.13	925420.peg.23	98.3	98.9	180	Group3	Group1
6	CP010157.1_2	CP043181.1_2	924932.peg.13	925425.peg.59	82.4	90.1	182	Group3	Group1
6	CP019280.1_9	CP027126.1_1	925078.peg.49	925230.peg.30	98.4	98.9	190	Group1	Group3
6	CP019280.1_9	CP033096.1_5	925078.peg.49	925356.peg.22	98.4	99.5	190	Group1	Group3
6	CP019280.1_9	HK629	925078.peg.49	925452.peg.19	98.4	98.9	190	Group1	Group3
6	CP019280.1_9	HK630	925078.peg.49	925453.peg.19	98.4	98.9	190	Group1	Group3
6	CP019280.1_9	Lambda	925078.peg.49	925475.peg.19	98.4	98.9	190	Group1	Group3
7	CP003034.1_15	CP010145.1_7	924882.peg.45	924928.peg.54	92.7	95.4	109	Group1	Group3
7	CP003034.1_15	CP010157.1_2	924882.peg.45	924932.peg.16	94.5	96.3	109	Group1	Group3
7	CP003034.1_15	CP027126.1_1	924882.peg.45	925230.peg.27	92.7	95.4	109	Group1	Group3
7	CP003034.1_15	CP033096.1_5	924882.peg.45	925356.peg.25	94.5	96.3	109	Group1	Group3
7	CP003034.1_15	HK629	924882.peg.45	925452.peg.16	92.7	95.4	109	Group1	Group3
7	CP003034.1_15	HK630	924882.peg.45	925453.peg.16	92.7	95.4	109	Group1	Group3
7	CP003034.1_15	Lambda	924882.peg.45	925475.peg.16	92.7	95.4	109	Group1	Group3
7	CP010145.1_7	CP023844.1_10	924928.peg.54	925132.peg.46	92.7	95.4	109	Group3	Group1
7	CP010145.1_7	CP024257.1_7	924928.peg.54	925156.peg.19	100	100	109	Group3	Group1
7	CP010145.1_7	CP032265.1_2	924928.peg.54	925349.peg.14	90.8	96.3	109	Group3	Group1
7	CP010157.1_2	CP023844.1_10	924932.peg.16	925132.peg.46	94.5	96.3	109	Group3	Group1
7	CP010157.1_2	CP024257.1_7	924932.peg.16	925156.peg.19	98.2	99.1	109	Group3	Group1
7	CP010157.1_2	CP032265.1_2	924932.peg.16	925349.peg.14	91.7	96.3	109	Group3	Group1
7	CP023844.1_10	CP027126.1_1	925132.peg.46	925230.peg.27	92.7	95.4	109	Group1	Group3
7	CP023844.1_10	CP033096.1_5	925132.peg.46	925356.peg.25	94.5	96.3	109	Group1	Group3
7	CP023844.1_10	HK629	925132.peg.46	925452.peg.16	92.7	95.4	109	Group1	Group3
7	CP023844.1_10	HK630	925132.peg.46	925453.peg.16	92.7	95.4	109	Group1	Group3
7	CP023844.1_10	Lambda	925132.peg.46	925475.peg.16	92.7	95.4	109	Group1	Group3
7	CP024257.1_7	CP027126.1_1	925156.peg.19	925230.peg.27	100	100	109	Group1	Group3
7	CP024257.1_7	CP033096.1_5	925156.peg.19	925356.peg.25	98.2	99.1	109	Group1	Group3
7	CP024257.1_7	HK629	925156.peg.19	925452.peg.16	100	100	109	Group1	Group3
7	CP024257.1_7	HK630	925156.peg.19	925453.peg.16	100	100	109	Group1	Group3
7	CP024257.1_7	Lambda	925156.peg.19	925475.peg.16	100	100	109	Group1	Group3
7	CP027126.1_1	CP032265.1_2	925230.peg.27	925349.peg.14	90.8	96.3	109	Group3	Group1
7	CP032265.1_2	CP033096.1_5	925349.peg.14	925356.peg.25	91.7	96.3	109	Group1	Group3
7	CP032265.1_2	HK629	925349.peg.14	925452.peg.16	90.8	96.3	109	Group1	Group3
7	CP032265.1_2	HK630	925349.peg.14	925453.peg.16	90.8	96.3	109	Group1	Group3
7	CP032265.1_2	Lambda	925349.peg.14	925475.peg.16	90.8	96.3	109	Group1	Group3
8	CP000243.1_7	CP010145.1_7	924865.peg.53	924928.peg.56	91.5	92.4	224	Group1	Group3
8	CP000243.1_7	CP010157.1_2	924865.peg.53	924932.peg.14	82.2	83.8	247	Group1	Group3
8	CP000243.1_7	CP027126.1_1	924865.peg.53	925230.peg.29	81.4	83.4	247	Group1	Group3
8	CP000243.1_7	CP033096.1_5	924865.peg.53	925356.peg.23	81.8	83.4	247	Group1	Group3
8	CP000243.1_7	HK629	924865.peg.53	925452.peg.18	83	83.8	247	Group1	Group3
8	CP000243.1_7	HK630	924865.peg.53	925453.peg.18	83	83.8	247	Group1	Group3
8	CP000243.1_7	Lambda	924865.peg.53	925475.peg.18	92.4	92.9	211	Group1	Group3
8	CP000468.1_11	CP010145.1_7	924866.peg.56	924928.peg.56	95.1	96	224	Group1	Group3
8	CP000468.1_11	CP010157.1_2	924866.peg.56	924932.peg.14	85.8	87	247	Group1	Group3
8	CP000468.1_11	CP027126.1_1	924866.peg.56	925230.peg.29	86.2	88.3	247	Group1	Group3
8	CP000468.1_11	CP033096.1_5	924866.peg.56	925356.peg.23	87.9	89.1	247	Group1	Group3
8	CP000468.1_11	HK629	924866.peg.56	925452.peg.18	85.8	87	247	Group1	Group3
8	CP000468.1_11	HK630	924866.peg.56	925453.peg.18	85.8	87	247	Group1	Group3
8	CP000468.1_11	Lambda	924866.peg.56	925475.peg.18	85.3	86.2	224	Group1	Group3
8	CP001969.1_15	CP010145.1_7	924879.peg.46	924928.peg.56	85	87.4	247	Group1	Group3
8	CP001969.1_15	CP010157.1_2	924879.peg.46	924932.peg.14	93.5	96.4	247	Group1	Group3
8	CP001969.1_15	CP027126.1_1	924879.peg.46	925230.peg.29	94.3	96.8	247	Group1	Group3
8	CP001969.1_15	CP033096.1_5	924879.peg.46	925356.peg.23	94.3	96.8	247	Group1	Group3
8	CP001969.1_15	HK629	924879.peg.46	925452.peg.18	93.9	96.4	247	Group1	Group3
8	CP001969.1_15	HK630	924879.peg.46	925453.peg.18	93.9	96.4	247	Group1	Group3
8	CP003034.1_15	CP010145.1_7	924882.peg.47	924928.peg.56	96	97.3	224	Group1	Group3
8	CP003034.1_15	CP010157.1_2	924882.peg.47	924932.peg.14	86.2	88.3	247	Group1	Group3
8	CP003034.1_15	CP027126.1_1	924882.peg.47	925230.peg.29	85.8	88.7	247	Group1	Group3
8	CP003034.1_15	CP033096.1_5	924882.peg.47	925356.peg.23	86.6	88.7	247	Group1	Group3
8	CP003034.1_15	HK629	924882.peg.47	925452.peg.18	87	88.3	247	Group1	Group3
8	CP003034.1_15	HK630	924882.peg.47	925453.peg.18	87	88.3	247	Group1	Group3
8	CP003034.1_15	Lambda	924882.peg.47	925475.peg.18	87	87.9	223	Group1	Group3
8	CP006784.1_8	CP010145.1_7	924894.peg.13	924928.peg.56	98.2	99.1	224	Group1	Group3
8	CP006784.1_8	CP010157.1_2	924894.peg.13	924932.peg.14	89.5	89.9	247	Group1	Group3
8	CP006784.1_8	CP027126.1_1	924894.peg.13	925230.peg.29	87.9	88.7	247	Group1	Group3
8	CP006784.1_8	CP033096.1_5	924894.peg.13	925356.peg.23	87.4	88.7	247	Group1	Group3
8	CP006784.1_8	HK629	924894.peg.13	925452.peg.18	88.7	89.9	247	Group1	Group3
8	CP006784.1_8	HK630	924894.peg.13	925453.peg.18	88.7	89.9	247	Group1	Group3
8	CP006784.1_8	Lambda	924894.peg.13	925475.peg.18	87.1	87.9	224	Group1	Group3
8	CP007149.1_7	CP010145.1_7	924899.peg.71	924928.peg.56	96	97.3	224	Group1	Group3
8	CP007149.1_7	CP010157.1_2	924899.peg.71	924932.peg.14	87	88.3	247	Group1	Group3
8	CP007149.1_7	CP027126.1_1	924899.peg.71	925230.peg.29	87.4	88.3	247	Group1	Group3
8	CP007149.1_7	CP033096.1_5	924899.peg.71	925356.peg.23	86.2	88.3	247	Group1	Group3
8	CP007149.1_7	HK629	924899.peg.71	925452.peg.18	87	88.3	247	Group1	Group3
8	CP007149.1_7	HK630	924899.peg.71	925453.peg.18	87	88.3	247	Group1	Group3
8	CP007149.1_7	Lambda	924899.peg.71	925475.peg.18	86.5	87.4	223	Group1	Group3
8	CP010119.1_4	CP010145.1_7	924914.peg.47	924928.peg.56	97.3	98.2	224	Group1	Group3
8	CP010119.1_4	CP010157.1_2	924914.peg.47	924932.peg.14	87.9	89.1	247	Group1	Group3
8	CP010119.1_4	CP027126.1_1	924914.peg.47	925230.peg.29	86.2	87.9	247	Group1	Group3
8	CP010119.1_4	CP033096.1_5	924914.peg.47	925356.peg.23	86.6	88.7	247	Group1	Group3
8	CP010119.1_4	HK629	924914.peg.47	925452.peg.18	87.9	89.1	247	Group1	Group3
8	CP010119.1_4	HK630	924914.peg.47	925453.peg.18	87.9	89.1	247	Group1	Group3
8	CP010119.1_4	Lambda	924914.peg.47	925475.peg.18	86.2	87.1	224	Group1	Group3
8	CP010121.1_7	CP010145.1_7	924916.peg.17	924928.peg.56	90.6	92	224	Group1	Group3
8	CP010121.1_7	CP010157.1_2	924916.peg.17	924932.peg.14	82.2	83.4	247	Group1	Group3
8	CP010121.1_7	CP027126.1_1	924916.peg.17	925230.peg.29	83	83.8	247	Group1	Group3
8	CP010121.1_7	CP033096.1_5	924916.peg.17	925356.peg.23	81	83	247	Group1	Group3
8	CP010121.1_7	HK629	924916.peg.17	925452.peg.18	82.2	83.4	247	Group1	Group3
8	CP010121.1_7	HK630	924916.peg.17	925453.peg.18	82.2	83.4	247	Group1	Group3
8	CP010121.1_7	Lambda	924916.peg.17	925475.peg.18	91	91.9	211	Group1	Group3
8	CP010145.1_5	CP010145.1_7	924927.peg.10	924928.peg.56	85.4	87.4	247	Group1	Group3
8	CP010145.1_5	CP010157.1_2	924927.peg.10	924932.peg.14	95.1	96.8	247	Group1	Group3
8	CP010145.1_5	CP027126.1_1	924927.peg.10	925230.peg.29	95.5	97.2	247	Group1	Group3
8	CP010145.1_5	CP033096.1_5	924927.peg.10	925356.peg.23	94.3	96.4	247	Group1	Group3
8	CP010145.1_5	HK629	924927.peg.10	925452.peg.18	94.7	96.8	247	Group1	Group3
8	CP010145.1_5	HK630	924927.peg.10	925453.peg.18	94.7	96.8	247	Group1	Group3
8	CP010145.1_7	CP010160.1_3	924928.peg.56	924934.peg.11	94.6	96.4	224	Group3	Group1
8	CP010145.1_7	CP010172.1_1	924928.peg.56	924936.peg.12	85	87	247	Group3	Group1
8	CP010145.1_7	CP010236.1_6	924928.peg.56	924944.peg.49	93.8	96	224	Group3	Group1
8	CP010145.1_7	CP010240.1_4	924928.peg.56	924949.peg.55	82	86.1	245	Group3	Group1
8	CP010145.1_7	CP010371.1_1	924928.peg.56	924954.peg.44	94.6	96.4	224	Group3	Group1
8	CP010145.1_7	CP010371.1_6	924928.peg.56	924956.peg.46	87.5	87.9	224	Group3	Group1
8	CP010145.1_7	CP012380.1_6	924928.peg.56	924969.peg.10	86.6	87.4	247	Group3	Group1
8	CP010145.1_7	CP012380.1_6	924928.peg.56	924969.peg.73	84.6	87	247	Group3	Group1
8	CP010145.1_7	CP014667.1_7	924928.peg.56	924993.peg.51	96	96.9	224	Group3	Group1
8	CP010145.1_7	CP015138.1_5	924928.peg.56	925003.peg.49	95.1	96.9	224	Group3	Group1
8	CP010145.1_7	CP015834.1_8	924928.peg.56	925012.peg.59	84.6	87	247	Group3	Group1
8	CP010145.1_7	CP015912.1_6	924928.peg.56	925021.peg.48	84.4	86.2	224	Group3	Group1
8	CP010145.1_7	CP016546.1_3	924928.peg.56	925027.peg.14	86.6	87.9	247	Group3	Group1
8	CP010145.1_7	CP018948.1_9	924928.peg.56	925061.peg.21	94.2	96	224	Group3	Group1
8	CP010145.1_7	CP018991.1_8	924928.peg.56	925067.peg.14	84.2	86.2	247	Group3	Group1
8	CP010145.1_7	CP019250.1_4	924928.peg.56	925075.peg.28	95.5	96.4	224	Group3	Group1
8	CP010145.1_7	CP019280.1_9	924928.peg.56	925078.peg.48	92.7	93.1	233	Group3	Group1
8	CP010145.1_7	CP020514.1_5	924928.peg.56	925089.peg.25	95.1	96.9	224	Group3	Group1
8	CP010145.1_7	CP021683.1_3	924928.peg.56	925100.peg.14	94.2	96	224	Group3	Group1
8	CP010145.1_7	CP022730.1_3	924928.peg.56	925112.peg.11	87	88.3	247	Group3	Group1
8	CP010145.1_7	CP023142.1_8	924928.peg.56	925117.peg.26	97.8	98.2	224	Group3	Group1
8	CP010145.1_7	CP023346.1_11	924928.peg.56	925118.peg.51	85.7	86.6	224	Group3	Group1
8	CP010145.1_7	CP023844.1_10	924928.peg.56	925132.peg.48	87.5	87.9	224	Group3	Group1
8	CP010145.1_7	CP024223.1_6	924928.peg.56	925145.peg.29	96.4	97.3	224	Group3	Group1
8	CP010145.1_7	CP024256.1_3	924928.peg.56	925153.peg.45	84.6	86.6	247	Group3	Group1
8	CP010145.1_7	CP024257.1_7	924928.peg.56	925156.peg.17	97.3	97.8	224	Group3	Group1
8	CP010145.1_7	CP024650.2_7	924928.peg.56	925162.peg.52	86.6	87.5	224	Group3	Group1
8	CP010145.1_7	CP024855.1_4	924928.peg.56	925169.peg.47	86.2	87.4	247	Group3	Group1
8	CP010145.1_7	CP025048.1_4	924928.peg.56	925173.peg.51	87	88.7	247	Group3	Group1
8	CP010145.1_7	CP025840.1_4	924928.peg.56	925189.peg.19	86.6	87.4	247	Group3	Group1
8	CP010145.1_7	CP025906.1_4	924928.peg.56	925199.peg.48	90.6	92.4	224	Group3	Group1
8	CP010145.1_7	CP025913.1_2	924928.peg.56	925206.peg.46	85.3	86.2	224	Group3	Group1
8	CP010145.1_7	CP026399.1_12	924928.peg.56	925219.peg.49	86.2	87.4	247	Group3	Group1
8	CP010145.1_7	CP026491.1_6	924928.peg.56	925221.peg.13	87	87.9	247	Group3	Group1
8	CP010145.1_7	CP026853.1_9	924928.peg.56	925226.peg.59	83.5	85.7	224	Group3	Group1
8	CP010145.1_7	CP027351.1_12	924928.peg.56	925248.peg.11	88.4	91.1	224	Group3	Group1
8	CP010145.1_7	CP027534.1_4	924928.peg.56	925270.peg.49	84.6	87	247	Group3	Group1
8	CP010145.1_7	CP027640.1_1	924928.peg.56	925289.peg.56	87	88.3	247	Group3	Group1
8	CP010145.1_7	CP029741.1_6	924928.peg.56	925328.peg.59	87	88.3	247	Group3	Group1
8	CP010145.1_7	CP031134.1_6	924928.peg.56	925340.peg.63	84.2	86.2	247	Group3	Group1
8	CP010145.1_7	CP032265.1_2	924928.peg.56	925349.peg.12	93.3	95.1	224	Group3	Group1
8	CP010145.1_7	CP033762.1_6	924928.peg.56	925361.peg.52	93.3	96	224	Group3	Group1
8	CP010145.1_7	CP039404.1_3	924928.peg.56	925400.peg.51	87.4	88.7	247	Group3	Group1
8	CP010145.1_7	CP041448.1_7	924928.peg.56	925416.peg.15	86.6	87.5	224	Group3	Group1
8	CP010145.1_7	CP041919.1_5	924928.peg.56	925417.peg.30	95.5	96.4	224	Group3	Group1
8	CP010145.1_7	CP042969.1_3	924928.peg.56	925420.peg.22	95.5	96.4	224	Group3	Group1
8	CP010145.1_7	CP043181.1_2	924928.peg.56	925425.peg.58	86.2	87.1	224	Group3	Group1
8	CP010145.1_7	CP043950.1_9	924928.peg.56	925431.peg.14	87	87.9	247	Group3	Group1
8	CP010145.1_7	mEp460	924928.peg.56	925491.peg.16	96.9	97.8	224	Group3	Group1
8	CP010157.1_2	CP010160.1_3	924932.peg.14	924934.peg.11	85.8	87.4	247	Group3	Group1
8	CP010157.1_2	CP010172.1_1	924932.peg.14	924936.peg.12	94.7	96.4	247	Group3	Group1
8	CP010157.1_2	CP010236.1_6	924932.peg.14	924944.peg.49	85.4	87	247	Group3	Group1
8	CP010157.1_2	CP010240.1_4	924932.peg.14	924949.peg.55	88.7	92.3	247	Group3	Group1
8	CP010157.1_2	CP010371.1_1	924932.peg.14	924954.peg.44	85.8	87.4	247	Group3	Group1
8	CP010157.1_2	CP012380.1_6	924932.peg.14	924969.peg.10	96.4	96.8	247	Group3	Group1
8	CP010157.1_2	CP012380.1_6	924932.peg.14	924969.peg.73	93.5	96.4	247	Group3	Group1
8	CP010157.1_2	CP014667.1_7	924932.peg.14	924993.peg.51	86.6	87.9	247	Group3	Group1
8	CP010157.1_2	CP015138.1_5	924932.peg.14	925003.peg.49	87	87.9	247	Group3	Group1
8	CP010157.1_2	CP015834.1_8	924932.peg.14	925012.peg.59	93.5	96.4	247	Group3	Group1
8	CP010157.1_2	CP016546.1_3	924932.peg.14	925027.peg.14	96	97.2	247	Group3	Group1
8	CP010157.1_2	CP018948.1_9	924932.peg.14	925061.peg.21	85	87	247	Group3	Group1
8	CP010157.1_2	CP018991.1_8	924932.peg.14	925067.peg.14	93.9	95.5	247	Group3	Group1
8	CP010157.1_2	CP019250.1_4	924932.peg.14	925075.peg.28	87	87.4	247	Group3	Group1
8	CP010157.1_2	CP019280.1_9	924932.peg.14	925078.peg.48	86.6	87.4	253	Group3	Group1
8	CP010157.1_2	CP020514.1_5	924932.peg.14	925089.peg.25	86.2	87.9	247	Group3	Group1
8	CP010157.1_2	CP021683.1_3	924932.peg.14	925100.peg.14	85.4	87	247	Group3	Group1
8	CP010157.1_2	CP022730.1_3	924932.peg.14	925112.peg.11	96.4	97.6	247	Group3	Group1
8	CP010157.1_2	CP023142.1_8	924932.peg.14	925117.peg.26	88.3	89.1	247	Group3	Group1
8	CP010157.1_2	CP024223.1_6	924932.peg.14	925145.peg.29	86.6	88.3	247	Group3	Group1
8	CP010157.1_2	CP024256.1_3	924932.peg.14	925153.peg.45	94.3	96	247	Group3	Group1
8	CP010157.1_2	CP024257.1_7	924932.peg.14	925156.peg.17	87.9	88.7	247	Group3	Group1
8	CP010157.1_2	CP024855.1_4	924932.peg.14	925169.peg.47	95.1	96.8	247	Group3	Group1
8	CP010157.1_2	CP025048.1_4	924932.peg.14	925173.peg.51	96.4	98	247	Group3	Group1
8	CP010157.1_2	CP025840.1_4	924932.peg.14	925189.peg.19	96.4	96.8	247	Group3	Group1
8	CP010157.1_2	CP025906.1_4	924932.peg.14	925199.peg.48	82.2	83.8	247	Group3	Group1
8	CP010157.1_2	CP026399.1_12	924932.peg.14	925219.peg.49	95.1	96.8	247	Group3	Group1
8	CP010157.1_2	CP026491.1_6	924932.peg.14	925221.peg.13	96	97.2	247	Group3	Group1
8	CP010157.1_2	CP027534.1_4	924932.peg.14	925270.peg.49	93.5	96.4	247	Group3	Group1
8	CP010157.1_2	CP027640.1_1	924932.peg.14	925289.peg.56	96.8	97.6	247	Group3	Group1
8	CP010157.1_2	CP029741.1_6	924932.peg.14	925328.peg.59	96	97.2	247	Group3	Group1
8	CP010157.1_2	CP031134.1_6	924932.peg.14	925340.peg.63	93.9	95.5	247	Group3	Group1
8	CP010157.1_2	CP032265.1_2	924932.peg.14	925349.peg.12	84.2	86.2	247	Group3	Group1
8	CP010157.1_2	CP033762.1_6	924932.peg.14	925361.peg.52	84.2	87	247	Group3	Group1
8	CP010157.1_2	CP039404.1_3	924932.peg.14	925400.peg.51	96	97.6	247	Group3	Group1
8	CP010157.1_2	CP041919.1_5	924932.peg.14	925417.peg.30	87	87.4	247	Group3	Group1
8	CP010157.1_2	CP042969.1_3	924932.peg.14	925420.peg.22	87	87.4	247	Group3	Group1
8	CP010157.1_2	CP043950.1_9	924932.peg.14	925431.peg.14	96	97.2	247	Group3	Group1
8	CP010157.1_2	mEp460	924932.peg.14	925491.peg.16	87.4	88.7	247	Group3	Group1
8	CP010160.1_3	CP027126.1_1	924934.peg.11	925230.peg.29	86.6	87.9	247	Group1	Group3
8	CP010160.1_3	CP033096.1_5	924934.peg.11	925356.peg.23	86.2	87.9	247	Group1	Group3
8	CP010160.1_3	HK629	924934.peg.11	925452.peg.18	85.8	87.4	247	Group1	Group3
8	CP010160.1_3	HK630	924934.peg.11	925453.peg.18	85.8	87.4	247	Group1	Group3
8	CP010160.1_3	Lambda	924934.peg.11	925475.peg.18	85.2	86.5	223	Group1	Group3
8	CP010172.1_1	CP027126.1_1	924936.peg.12	925230.peg.29	95.1	96.8	247	Group1	Group3
8	CP010172.1_1	CP033096.1_5	924936.peg.12	925356.peg.23	93.9	96	247	Group1	Group3
8	CP010172.1_1	HK629	924936.peg.12	925452.peg.18	94.3	96.4	247	Group1	Group3
8	CP010172.1_1	HK630	924936.peg.12	925453.peg.18	94.3	96.4	247	Group1	Group3
8	CP010236.1_6	CP027126.1_1	924944.peg.49	925230.peg.29	85	86.6	247	Group1	Group3
8	CP010236.1_6	CP033096.1_5	924944.peg.49	925356.peg.23	83.4	85.8	247	Group1	Group3
8	CP010236.1_6	HK629	924944.peg.49	925452.peg.18	85	87	247	Group1	Group3
8	CP010236.1_6	HK630	924944.peg.49	925453.peg.18	85	87	247	Group1	Group3
8	CP010236.1_6	Lambda	924944.peg.49	925475.peg.18	84.3	86.1	223	Group1	Group3
8	CP010240.1_4	CP027126.1_1	924949.peg.55	925230.peg.29	88.3	92.3	247	Group1	Group3
8	CP010240.1_4	CP033096.1_5	924949.peg.55	925356.peg.23	87.9	91.5	247	Group1	Group3
8	CP010240.1_4	HK629	924949.peg.55	925452.peg.18	88.7	92.3	247	Group1	Group3
8	CP010240.1_4	HK630	924949.peg.55	925453.peg.18	88.7	92.3	247	Group1	Group3
8	CP010371.1_1	CP027126.1_1	924954.peg.44	925230.peg.29	85.8	87.9	247	Group1	Group3
8	CP010371.1_1	CP033096.1_5	924954.peg.44	925356.peg.23	84.6	87	247	Group1	Group3
8	CP010371.1_1	HK629	924954.peg.44	925452.peg.18	85.4	87.4	247	Group1	Group3
8	CP010371.1_1	HK630	924954.peg.44	925453.peg.18	85.4	87.4	247	Group1	Group3
8	CP010371.1_1	Lambda	924954.peg.44	925475.peg.18	83.9	85.7	224	Group1	Group3
8	CP010371.1_6	Lambda	924956.peg.46	925475.peg.18	98.5	99	199	Group1	Group3
8	CP012380.1_6	CP027126.1_1	924969.peg.10	925230.peg.29	95.5	96	247	Group1	Group3
8	CP012380.1_6	CP027126.1_1	924969.peg.73	925230.peg.29	94.3	96.8	247	Group1	Group3
8	CP012380.1_6	CP033096.1_5	924969.peg.10	925356.peg.23	94.3	96	247	Group1	Group3
8	CP012380.1_6	CP033096.1_5	924969.peg.73	925356.peg.23	94.3	96.8	247	Group1	Group3
8	CP012380.1_6	HK629	924969.peg.10	925452.peg.18	96.4	96.8	247	Group1	Group3
8	CP012380.1_6	HK629	924969.peg.73	925452.peg.18	93.9	96.4	247	Group1	Group3
8	CP012380.1_6	HK630	924969.peg.10	925453.peg.18	96.4	96.8	247	Group1	Group3
8	CP012380.1_6	HK630	924969.peg.73	925453.peg.18	93.9	96.4	247	Group1	Group3
8	CP013837.1_9	Lambda	924979.peg.56	925475.peg.18	80.8	81.7	229	Group1	Group3
8	CP014667.1_7	CP027126.1_1	924993.peg.51	925230.peg.29	87.9	88.7	247	Group1	Group3
8	CP014667.1_7	CP033096.1_5	924993.peg.51	925356.peg.23	85.4	87.9	247	Group1	Group3
8	CP014667.1_7	HK629	924993.peg.51	925452.peg.18	86.6	87.9	247	Group1	Group3
8	CP014667.1_7	HK630	924993.peg.51	925453.peg.18	86.6	87.9	247	Group1	Group3
8	CP014667.1_7	Lambda	924993.peg.51	925475.peg.18	85.7	86.6	224	Group1	Group3
8	CP015138.1_5	CP027126.1_1	925003.peg.49	925230.peg.29	87.4	87.9	247	Group1	Group3
8	CP015138.1_5	CP033096.1_5	925003.peg.49	925356.peg.23	87	88.7	247	Group1	Group3
8	CP015138.1_5	HK629	925003.peg.49	925452.peg.18	86.2	87.9	247	Group1	Group3
8	CP015138.1_5	HK630	925003.peg.49	925453.peg.18	86.2	87.9	247	Group1	Group3
8	CP015138.1_5	Lambda	925003.peg.49	925475.peg.18	85.7	87	223	Group1	Group3
8	CP015834.1_8	CP027126.1_1	925012.peg.59	925230.peg.29	94.3	96.8	247	Group1	Group3
8	CP015834.1_8	CP033096.1_5	925012.peg.59	925356.peg.23	94.3	96.8	247	Group1	Group3
8	CP015834.1_8	HK629	925012.peg.59	925452.peg.18	93.9	96.4	247	Group1	Group3
8	CP015834.1_8	HK630	925012.peg.59	925453.peg.18	93.9	96.4	247	Group1	Group3
8	CP015912.1_6	Lambda	925021.peg.48	925475.peg.18	95	97	199	Group1	Group3
8	CP016546.1_3	CP027126.1_1	925027.peg.14	925230.peg.29	97.6	98.4	247	Group1	Group3
8	CP016546.1_3	CP033096.1_5	925027.peg.14	925356.peg.23	97.2	99.2	247	Group1	Group3
8	CP016546.1_3	HK629	925027.peg.14	925452.peg.18	96	97.2	247	Group1	Group3
8	CP016546.1_3	HK630	925027.peg.14	925453.peg.18	96	97.2	247	Group1	Group3
8	CP018948.1_9	CP027126.1_1	925061.peg.21	925230.peg.29	85.4	88.3	247	Group1	Group3
8	CP018948.1_9	CP033096.1_5	925061.peg.21	925356.peg.23	85.4	87.4	247	Group1	Group3
8	CP018948.1_9	HK629	925061.peg.21	925452.peg.18	85	87	247	Group1	Group3
8	CP018948.1_9	HK630	925061.peg.21	925453.peg.18	85	87	247	Group1	Group3
8	CP018948.1_9	Lambda	925061.peg.21	925475.peg.18	83.9	85.7	224	Group1	Group3
8	CP018991.1_8	CP027126.1_1	925067.peg.14	925230.peg.29	94.7	96.8	247	Group1	Group3
8	CP018991.1_8	CP033096.1_5	925067.peg.14	925356.peg.23	93.9	96	247	Group1	Group3
8	CP018991.1_8	HK629	925067.peg.14	925452.peg.18	93.5	95.5	247	Group1	Group3
8	CP018991.1_8	HK630	925067.peg.14	925453.peg.18	93.5	95.5	247	Group1	Group3
8	CP019250.1_4	CP027126.1_1	925075.peg.28	925230.peg.29	88.3	88.7	247	Group1	Group3
8	CP019250.1_4	CP033096.1_5	925075.peg.28	925356.peg.23	87	88.7	247	Group1	Group3
8	CP019250.1_4	HK629	925075.peg.28	925452.peg.18	86.2	87.4	247	Group1	Group3
8	CP019250.1_4	HK630	925075.peg.28	925453.peg.18	86.2	87.4	247	Group1	Group3
8	CP019250.1_4	Lambda	925075.peg.28	925475.peg.18	85.3	86.2	224	Group1	Group3
8	CP019280.1_9	CP027126.1_1	925078.peg.48	925230.peg.29	86.1	86.9	251	Group1	Group3
8	CP019280.1_9	CP033096.1_5	925078.peg.48	925356.peg.23	85.7	86.9	251	Group1	Group3
8	CP019280.1_9	HK629	925078.peg.48	925452.peg.18	86.6	87.4	253	Group1	Group3
8	CP019280.1_9	HK630	925078.peg.48	925453.peg.18	86.6	87.4	253	Group1	Group3
8	CP019280.1_9	Lambda	925078.peg.48	925475.peg.18	84.5	85	233	Group1	Group3
8	CP020514.1_5	CP027126.1_1	925089.peg.25	925230.peg.29	86.6	87.9	247	Group1	Group3
8	CP020514.1_5	CP033096.1_5	925089.peg.25	925356.peg.23	85.4	87.9	247	Group1	Group3
8	CP020514.1_5	HK629	925089.peg.25	925452.peg.18	86.2	87.9	247	Group1	Group3
8	CP020514.1_5	HK630	925089.peg.25	925453.peg.18	86.2	87.9	247	Group1	Group3
8	CP020514.1_5	Lambda	925089.peg.25	925475.peg.18	85.7	87	223	Group1	Group3
8	CP021683.1_3	CP027126.1_1	925100.peg.14	925230.peg.29	85.8	87.4	247	Group1	Group3
8	CP021683.1_3	CP033096.1_5	925100.peg.14	925356.peg.23	84.2	86.6	247	Group1	Group3
8	CP021683.1_3	HK629	925100.peg.14	925452.peg.18	85	87	247	Group1	Group3
8	CP021683.1_3	HK630	925100.peg.14	925453.peg.18	85	87	247	Group1	Group3
8	CP021683.1_3	Lambda	925100.peg.14	925475.peg.18	83.5	85.3	224	Group1	Group3
8	CP022730.1_3	CP027126.1_1	925112.peg.11	925230.peg.29	96.8	97.6	247	Group1	Group3
8	CP022730.1_3	CP033096.1_5	925112.peg.11	925356.peg.23	96.4	98.4	247	Group1	Group3
8	CP022730.1_3	HK629	925112.peg.11	925452.peg.18	96.4	97.6	247	Group1	Group3
8	CP022730.1_3	HK630	925112.peg.11	925453.peg.18	96.4	97.6	247	Group1	Group3
8	CP023142.1_8	CP027126.1_1	925117.peg.26	925230.peg.29	87.4	88.7	247	Group1	Group3
8	CP023142.1_8	CP033096.1_5	925117.peg.26	925356.peg.23	87	88.7	247	Group1	Group3
8	CP023142.1_8	HK629	925117.peg.26	925452.peg.18	88.3	89.1	247	Group1	Group3
8	CP023142.1_8	HK630	925117.peg.26	925453.peg.18	88.3	89.1	247	Group1	Group3
8	CP023142.1_8	Lambda	925117.peg.26	925475.peg.18	87.1	87.5	224	Group1	Group3
8	CP023346.1_11	Lambda	925118.peg.51	925475.peg.18	96.5	97.5	199	Group1	Group3
8	CP023844.1_10	Lambda	925132.peg.48	925475.peg.18	98.5	99	199	Group1	Group3
8	CP024223.1_6	CP027126.1_1	925145.peg.29	925230.peg.29	86.2	87.4	247	Group1	Group3
8	CP024223.1_6	CP033096.1_5	925145.peg.29	925356.peg.23	85	87.4	247	Group1	Group3
8	CP024223.1_6	HK629	925145.peg.29	925452.peg.18	87.4	88.3	247	Group1	Group3
8	CP024223.1_6	HK630	925145.peg.29	925453.peg.18	87.4	88.3	247	Group1	Group3
8	CP024223.1_6	Lambda	925145.peg.29	925475.peg.18	87	87.4	223	Group1	Group3
8	CP024256.1_3	CP027126.1_1	925153.peg.45	925230.peg.29	94.7	96.4	247	Group1	Group3
8	CP024256.1_3	CP033096.1_5	925153.peg.45	925356.peg.23	93.5	95.5	247	Group1	Group3
8	CP024256.1_3	HK629	925153.peg.45	925452.peg.18	93.9	96	247	Group1	Group3
8	CP024256.1_3	HK630	925153.peg.45	925453.peg.18	93.9	96	247	Group1	Group3
8	CP024257.1_7	CP027126.1_1	925156.peg.17	925230.peg.29	87.9	89.1	247	Group1	Group3
8	CP024257.1_7	CP033096.1_5	925156.peg.17	925356.peg.23	87.4	89.1	247	Group1	Group3
8	CP024257.1_7	HK629	925156.peg.17	925452.peg.18	87.9	88.7	247	Group1	Group3
8	CP024257.1_7	HK630	925156.peg.17	925453.peg.18	87.9	88.7	247	Group1	Group3
8	CP024257.1_7	Lambda	925156.peg.17	925475.peg.18	86.6	87.1	224	Group1	Group3
8	CP024650.2_7	Lambda	925162.peg.52	925475.peg.18	97.5	98.5	199	Group1	Group3
8	CP024855.1_4	CP027126.1_1	925169.peg.47	925230.peg.29	94.7	97.2	247	Group1	Group3
8	CP024855.1_4	CP033096.1_5	925169.peg.47	925356.peg.23	96	98	247	Group1	Group3
8	CP024855.1_4	HK629	925169.peg.47	925452.peg.18	96	96.8	247	Group1	Group3
8	CP024855.1_4	HK630	925169.peg.47	925453.peg.18	96	96.8	247	Group1	Group3
8	CP025048.1_4	CP027126.1_1	925173.peg.51	925230.peg.29	97.2	98.4	247	Group1	Group3
8	CP025048.1_4	CP033096.1_5	925173.peg.51	925356.peg.23	96	98.4	247	Group1	Group3
8	CP025048.1_4	HK629	925173.peg.51	925452.peg.18	96.4	98	247	Group1	Group3
8	CP025048.1_4	HK630	925173.peg.51	925453.peg.18	96.4	98	247	Group1	Group3
8	CP025840.1_4	CP027126.1_1	925189.peg.19	925230.peg.29	96.4	96.8	247	Group1	Group3
8	CP025840.1_4	CP033096.1_5	925189.peg.19	925356.peg.23	96	97.6	247	Group1	Group3
8	CP025840.1_4	HK629	925189.peg.19	925452.peg.18	96.4	96.8	247	Group1	Group3
8	CP025840.1_4	HK630	925189.peg.19	925453.peg.18	96.4	96.8	247	Group1	Group3
8	CP025906.1_4	CP027126.1_1	925199.peg.48	925230.peg.29	81.4	82.6	247	Group1	Group3
8	CP025906.1_4	CP033096.1_5	925199.peg.48	925356.peg.23	80.2	82.6	247	Group1	Group3
8	CP025906.1_4	HK629	925199.peg.48	925452.peg.18	82.2	83.8	247	Group1	Group3
8	CP025906.1_4	HK630	925199.peg.48	925453.peg.18	82.2	83.8	247	Group1	Group3
8	CP025906.1_4	Lambda	925199.peg.48	925475.peg.18	91	92.4	211	Group1	Group3
8	CP025913.1_2	Lambda	925206.peg.46	925475.peg.18	96	97	199	Group1	Group3
8	CP026399.1_12	CP027126.1_1	925219.peg.49	925230.peg.29	95.1	96.4	247	Group1	Group3
8	CP026399.1_12	CP033096.1_5	925219.peg.49	925356.peg.23	93.9	97.2	247	Group1	Group3
8	CP026399.1_12	HK629	925219.peg.49	925452.peg.18	96	96.8	247	Group1	Group3
8	CP026399.1_12	HK630	925219.peg.49	925453.peg.18	96	96.8	247	Group1	Group3
8	CP026491.1_6	CP027126.1_1	925221.peg.13	925230.peg.29	95.5	96.4	247	Group1	Group3
8	CP026491.1_6	CP033096.1_5	925221.peg.13	925356.peg.23	93.9	96.4	247	Group1	Group3
8	CP026491.1_6	HK629	925221.peg.13	925452.peg.18	96.8	97.2	247	Group1	Group3
8	CP026491.1_6	HK630	925221.peg.13	925453.peg.18	96.8	97.2	247	Group1	Group3
8	CP026853.1_9	Lambda	925226.peg.59	925475.peg.18	94	96.5	199	Group1	Group3
8	CP027126.1_1	CP027351.1_12	925230.peg.29	925248.peg.11	81	83.4	247	Group3	Group1
8	CP027126.1_1	CP027534.1_4	925230.peg.29	925270.peg.49	95.1	97.6	247	Group3	Group1
8	CP027126.1_1	CP027640.1_1	925230.peg.29	925289.peg.56	97.2	97.6	247	Group3	Group1
8	CP027126.1_1	CP029741.1_6	925230.peg.29	925328.peg.59	97.2	98	247	Group3	Group1
8	CP027126.1_1	CP031134.1_6	925230.peg.29	925340.peg.63	94.7	96.8	247	Group3	Group1
8	CP027126.1_1	CP032265.1_2	925230.peg.29	925349.peg.12	84.6	87	247	Group3	Group1
8	CP027126.1_1	CP033762.1_6	925230.peg.29	925361.peg.52	85	87.4	247	Group3	Group1
8	CP027126.1_1	CP039404.1_3	925230.peg.29	925400.peg.51	95.5	96.8	247	Group3	Group1
8	CP027126.1_1	CP041919.1_5	925230.peg.29	925417.peg.30	88.3	88.7	247	Group3	Group1
8	CP027126.1_1	CP042969.1_3	925230.peg.29	925420.peg.22	88.3	88.7	247	Group3	Group1
8	CP027126.1_1	CP043950.1_9	925230.peg.29	925431.peg.14	95.5	96.4	247	Group3	Group1
8	CP027126.1_1	mEp460	925230.peg.29	925491.peg.16	87.9	88.7	247	Group3	Group1
8	CP027351.1_12	HK629	925248.peg.11	925452.peg.18	80.2	82.6	247	Group1	Group3
8	CP027351.1_12	HK630	925248.peg.11	925453.peg.18	80.2	82.6	247	Group1	Group3
8	CP027351.1_12	Lambda	925248.peg.11	925475.peg.18	88.6	91	211	Group1	Group3
8	CP027534.1_4	CP033096.1_5	925270.peg.49	925356.peg.23	94.3	96.8	247	Group1	Group3
8	CP027534.1_4	HK629	925270.peg.49	925452.peg.18	93.9	96.4	247	Group1	Group3
8	CP027534.1_4	HK630	925270.peg.49	925453.peg.18	93.9	96.4	247	Group1	Group3
8	CP027640.1_1	CP033096.1_5	925289.peg.56	925356.peg.23	96	98	247	Group1	Group3
8	CP027640.1_1	HK629	925289.peg.56	925452.peg.18	96.8	97.6	247	Group1	Group3
8	CP027640.1_1	HK630	925289.peg.56	925453.peg.18	96.8	97.6	247	Group1	Group3
8	CP029741.1_6	CP033096.1_5	925328.peg.59	925356.peg.23	95.1	97.2	247	Group1	Group3
8	CP029741.1_6	HK629	925328.peg.59	925452.peg.18	96	97.2	247	Group1	Group3
8	CP029741.1_6	HK630	925328.peg.59	925453.peg.18	96	97.2	247	Group1	Group3
8	CP031134.1_6	CP033096.1_5	925340.peg.63	925356.peg.23	93.9	96	247	Group1	Group3
8	CP031134.1_6	HK629	925340.peg.63	925452.peg.18	93.5	95.5	247	Group1	Group3
8	CP031134.1_6	HK630	925340.peg.63	925453.peg.18	93.5	95.5	247	Group1	Group3
8	CP032265.1_2	CP033096.1_5	925349.peg.12	925356.peg.23	83	86.2	247	Group1	Group3
8	CP032265.1_2	HK629	925349.peg.12	925452.peg.18	84.2	86.2	247	Group1	Group3
8	CP032265.1_2	HK630	925349.peg.12	925453.peg.18	84.2	86.2	247	Group1	Group3
8	CP032265.1_2	Lambda	925349.peg.12	925475.peg.18	83.5	85.3	224	Group1	Group3
8	CP033096.1_5	CP033762.1_6	925356.peg.23	925361.peg.52	84.6	87.4	247	Group3	Group1
8	CP033096.1_5	CP039404.1_3	925356.peg.23	925400.peg.51	93.9	96.8	247	Group3	Group1
8	CP033096.1_5	CP041919.1_5	925356.peg.23	925417.peg.30	87	88.7	247	Group3	Group1
8	CP033096.1_5	CP042969.1_3	925356.peg.23	925420.peg.22	87	88.7	247	Group3	Group1
8	CP033096.1_5	CP043950.1_9	925356.peg.23	925431.peg.14	93.9	96.4	247	Group3	Group1
8	CP033096.1_5	mEp460	925356.peg.23	925491.peg.16	85.8	87.9	247	Group3	Group1
8	CP033762.1_6	HK629	925361.peg.52	925452.peg.18	84.6	87	247	Group1	Group3
8	CP033762.1_6	HK630	925361.peg.52	925453.peg.18	84.6	87	247	Group1	Group3
8	CP033762.1_6	Lambda	925361.peg.52	925475.peg.18	83.9	86.1	223	Group1	Group3
8	CP039404.1_3	HK629	925400.peg.51	925452.peg.18	96.8	97.6	247	Group1	Group3
8	CP039404.1_3	HK630	925400.peg.51	925453.peg.18	96.8	97.6	247	Group1	Group3
8	CP041448.1_7	Lambda	925416.peg.15	925475.peg.18	97.5	98.5	199	Group1	Group3
8	CP041919.1_5	HK629	925417.peg.30	925452.peg.18	86.2	87.4	247	Group1	Group3
8	CP041919.1_5	HK630	925417.peg.30	925453.peg.18	86.2	87.4	247	Group1	Group3
8	CP041919.1_5	Lambda	925417.peg.30	925475.peg.18	85.3	86.2	224	Group1	Group3
8	CP042969.1_3	HK629	925420.peg.22	925452.peg.18	86.2	87.4	247	Group1	Group3
8	CP042969.1_3	HK630	925420.peg.22	925453.peg.18	86.2	87.4	247	Group1	Group3
8	CP042969.1_3	Lambda	925420.peg.22	925475.peg.18	85.3	86.2	224	Group1	Group3
8	CP043181.1_2	Lambda	925425.peg.58	925475.peg.18	97	98	199	Group1	Group3
8	CP043950.1_9	HK629	925431.peg.14	925452.peg.18	96.8	97.2	247	Group1	Group3
8	CP043950.1_9	HK630	925431.peg.14	925453.peg.18	96.8	97.2	247	Group1	Group3
8	HK629	mEp460	925452.peg.18	925491.peg.16	87.4	88.7	247	Group3	Group1
8	HK630	mEp460	925453.peg.18	925491.peg.16	87.4	88.7	247	Group3	Group1
8	Lambda	mEp460	925475.peg.18	925491.peg.16	86.2	87.1	224	Group3	Group1
9	CP000243.1_7	CP010145.1_7	924865.peg.55	924928.peg.58	88.6	92.5	1145	Group1	Group3
9	CP000243.1_7	CP010157.1_2	924865.peg.55	924932.peg.12	82	87.6	1177	Group1	Group3
9	CP000243.1_7	CP027126.1_1	924865.peg.55	925230.peg.31	89.1	92.5	1145	Group1	Group3
9	CP000243.1_7	HK629	924865.peg.55	925452.peg.20	88.9	92.8	1132	Group1	Group3
9	CP000243.1_7	HK630	924865.peg.55	925453.peg.20	88.9	92.8	1132	Group1	Group3
9	CP000243.1_7	Lambda	924865.peg.55	925475.peg.20	88.9	92.8	1132	Group1	Group3
9	CP000468.1_11	CP010145.1_7	924866.peg.58	924928.peg.58	88	91.5	1145	Group1	Group3
9	CP000468.1_11	CP010157.1_2	924866.peg.58	924932.peg.12	82.4	87.9	1173	Group1	Group3
9	CP000468.1_11	CP027126.1_1	924866.peg.58	925230.peg.31	88.7	92	1145	Group1	Group3
9	CP000468.1_11	HK629	924866.peg.58	925452.peg.20	89.5	92.8	1132	Group1	Group3
9	CP000468.1_11	HK630	924866.peg.58	925453.peg.20	89.5	92.8	1132	Group1	Group3
9	CP000468.1_11	Lambda	924866.peg.58	925475.peg.20	89.5	92.8	1132	Group1	Group3
9	CP001969.1_15	CP010145.1_7	924879.peg.48	924928.peg.58	88	91.9	1145	Group1	Group3
9	CP001969.1_15	CP010157.1_2	924879.peg.48	924932.peg.12	82.7	88	1177	Group1	Group3
9	CP001969.1_15	CP027126.1_1	924879.peg.48	925230.peg.31	88.8	92.4	1145	Group1	Group3
9	CP001969.1_15	HK629	924879.peg.48	925452.peg.20	88.8	93.1	1132	Group1	Group3
9	CP001969.1_15	HK630	924879.peg.48	925453.peg.20	88.8	93.1	1132	Group1	Group3
9	CP001969.1_15	Lambda	924879.peg.48	925475.peg.20	88.8	93.1	1132	Group1	Group3
9	CP003034.1_15	CP010145.1_7	924882.peg.50	924928.peg.58	97.6	98.5	1137	Group1	Group3
9	CP003034.1_15	CP010157.1_2	924882.peg.50	924932.peg.12	91.3	94.3	1165	Group1	Group3
9	CP003034.1_15	CP027126.1_1	924882.peg.50	925230.peg.31	97.5	98.9	1137	Group1	Group3
9	CP003034.1_15	HK629	924882.peg.50	925452.peg.20	88.9	92.4	1143	Group1	Group3
9	CP003034.1_15	HK630	924882.peg.50	925453.peg.20	88.9	92.4	1143	Group1	Group3
9	CP003034.1_15	Lambda	924882.peg.50	925475.peg.20	88.9	92.4	1143	Group1	Group3
9	CP006784.1_8	CP010145.1_7	924894.peg.11	924928.peg.58	89.8	92.9	1143	Group1	Group3
9	CP006784.1_8	CP010157.1_2	924894.peg.11	924932.peg.12	83.3	88.6	1168	Group1	Group3
9	CP006784.1_8	CP027126.1_1	924894.peg.11	925230.peg.31	89.2	92.8	1143	Group1	Group3
9	CP006784.1_8	HK629	924894.peg.11	925452.peg.20	88.7	92.6	1137	Group1	Group3
9	CP006784.1_8	HK630	924894.peg.11	925453.peg.20	88.7	92.6	1137	Group1	Group3
9	CP006784.1_8	Lambda	924894.peg.11	925475.peg.20	88.7	92.6	1137	Group1	Group3
9	CP007149.1_7	CP010145.1_7	924899.peg.73	924928.peg.58	82.9	87.4	1173	Group1	Group3
9	CP007149.1_7	CP010157.1_2	924899.peg.73	924932.peg.12	90	92.8	1173	Group1	Group3
9	CP007149.1_7	CP027126.1_1	924899.peg.73	925230.peg.31	83.3	87.9	1173	Group1	Group3
9	CP007149.1_7	HK629	924899.peg.73	925452.peg.20	83.6	88.9	1160	Group1	Group3
9	CP007149.1_7	HK630	924899.peg.73	925453.peg.20	83.6	88.9	1160	Group1	Group3
9	CP007149.1_7	Lambda	924899.peg.73	925475.peg.20	83.6	88.9	1160	Group1	Group3
9	CP010119.1_4	CP010145.1_7	924914.peg.49	924928.peg.58	90.6	93.3	1144	Group1	Group3
9	CP010119.1_4	CP010157.1_2	924914.peg.49	924932.peg.12	83.6	88.6	1169	Group1	Group3
9	CP010119.1_4	CP027126.1_1	924914.peg.49	925230.peg.31	90.1	93.4	1144	Group1	Group3
9	CP010119.1_4	HK629	924914.peg.49	925452.peg.20	89.6	93.1	1137	Group1	Group3
9	CP010119.1_4	HK630	924914.peg.49	925453.peg.20	89.6	93.1	1137	Group1	Group3
9	CP010119.1_4	Lambda	924914.peg.49	925475.peg.20	89.6	93.1	1137	Group1	Group3
9	CP010121.1_7	CP010145.1_7	924916.peg.15	924928.peg.58	88	91.9	1145	Group1	Group3
9	CP010121.1_7	CP010157.1_2	924916.peg.15	924932.peg.12	82.3	87.9	1177	Group1	Group3
9	CP010121.1_7	CP027126.1_1	924916.peg.15	925230.peg.31	88.6	92.2	1145	Group1	Group3
9	CP010121.1_7	HK629	924916.peg.15	925452.peg.20	89.2	93.3	1132	Group1	Group3
9	CP010121.1_7	HK630	924916.peg.15	925453.peg.20	89.2	93.3	1132	Group1	Group3
9	CP010121.1_7	Lambda	924916.peg.15	925475.peg.20	89.2	93.3	1132	Group1	Group3
9	CP010145.1_5	CP010145.1_7	924927.peg.8	924928.peg.58	82.5	87.6	1173	Group1	Group3
9	CP010145.1_5	CP010157.1_2	924927.peg.8	924932.peg.12	89.5	92.7	1173	Group1	Group3
9	CP010145.1_5	CP027126.1_1	924927.peg.8	925230.peg.31	82.6	87.6	1173	Group1	Group3
9	CP010145.1_5	HK629	924927.peg.8	925452.peg.20	83.3	88.8	1160	Group1	Group3
9	CP010145.1_5	HK630	924927.peg.8	925453.peg.20	83.3	88.8	1160	Group1	Group3
9	CP010145.1_5	Lambda	924927.peg.8	925475.peg.20	83.3	88.8	1160	Group1	Group3
9	CP010145.1_7	CP010160.1_3	924928.peg.58	924934.peg.9	89.5	92.7	1143	Group3	Group1
9	CP010145.1_7	CP010236.1_6	924928.peg.58	924944.peg.51	90.4	93.4	1165	Group3	Group1
9	CP010145.1_7	CP010240.1_4	924928.peg.58	924949.peg.58	90	93.3	1143	Group3	Group1
9	CP010145.1_7	CP010371.1_1	924928.peg.58	924954.peg.46	90.7	93.8	1165	Group3	Group1
9	CP010145.1_7	CP010371.1_6	924928.peg.58	924956.peg.49	90.1	93.6	1165	Group3	Group1
9	CP010145.1_7	CP012380.1_6	924928.peg.58	924969.peg.71	82.9	88.4	1171	Group3	Group1
9	CP010145.1_7	CP012380.1_6	924928.peg.58	924969.peg.8	88.5	92.1	1145	Group3	Group1
9	CP010145.1_7	CP013837.1_9	924928.peg.58	924979.peg.58	97.4	98.6	1137	Group3	Group1
9	CP010145.1_7	CP014667.1_7	924928.peg.58	924993.peg.53	82.5	87.8	1171	Group3	Group1
9	CP010145.1_7	CP015138.1_5	924928.peg.58	925003.peg.51	90.4	93.6	1165	Group3	Group1
9	CP010145.1_7	CP015834.1_8	924928.peg.58	925012.peg.62	82.4	87.6	1173	Group3	Group1
9	CP010145.1_7	CP015912.1_6	924928.peg.58	925021.peg.50	90	93.2	1165	Group3	Group1
9	CP010145.1_7	CP016546.1_3	924928.peg.58	925027.peg.12	90.7	93.7	1165	Group3	Group1
9	CP010145.1_7	CP018948.1_9	924928.peg.58	925061.peg.19	82.5	87.2	1173	Group3	Group1
9	CP010145.1_7	CP018991.1_8	924928.peg.58	925067.peg.12	90.4	93.6	1165	Group3	Group1
9	CP010145.1_7	CP019250.1_4	924928.peg.58	925075.peg.30	82.4	87.5	1173	Group3	Group1
9	CP010145.1_7	CP019280.1_9	924928.peg.58	925078.peg.50	83	88.3	1171	Group3	Group1
9	CP010145.1_7	CP020514.1_5	924928.peg.58	925089.peg.23	89.8	93.3	1165	Group3	Group1
9	CP010145.1_7	CP021683.1_3	924928.peg.58	925100.peg.12	90.6	93.8	1165	Group3	Group1
9	CP010145.1_7	CP022730.1_3	924928.peg.58	925112.peg.9	90.6	93.9	1165	Group3	Group1
9	CP010145.1_7	CP023142.1_8	924928.peg.58	925117.peg.24	89.5	92.7	1144	Group3	Group1
9	CP010145.1_7	CP023346.1_11	924928.peg.58	925118.peg.53	91	93.8	1165	Group3	Group1
9	CP010145.1_7	CP023844.1_10	924928.peg.58	925132.peg.51	97.4	98.3	1137	Group3	Group1
9	CP010145.1_7	CP024223.1_6	924928.peg.58	925145.peg.31	89.1	92.1	1145	Group3	Group1
9	CP010145.1_7	CP024256.1_3	924928.peg.58	925153.peg.47	90.4	93.6	1165	Group3	Group1
9	CP010145.1_7	CP024257.1_7	924928.peg.58	925156.peg.15	82	87.4	1173	Group3	Group1
9	CP010145.1_7	CP024650.2_7	924928.peg.58	925162.peg.55	82.4	87.8	1171	Group3	Group1
9	CP010145.1_7	CP024855.1_4	924928.peg.58	925169.peg.49	90.3	93.6	1165	Group3	Group1
9	CP010145.1_7	CP025048.1_4	924928.peg.58	925173.peg.54	88.8	92.1	1145	Group3	Group1
9	CP010145.1_7	CP025840.1_4	924928.peg.58	925189.peg.17	87.2	91.2	1145	Group3	Group1
9	CP010145.1_7	CP025906.1_4	924928.peg.58	925199.peg.50	90.1	93.3	1165	Group3	Group1
9	CP010145.1_7	CP025913.1_2	924928.peg.58	925206.peg.48	82.5	87.5	1173	Group3	Group1
9	CP010145.1_7	CP026399.1_12	924928.peg.58	925219.peg.51	90.7	93.8	1165	Group3	Group1
9	CP010145.1_7	CP027351.1_12	924928.peg.58	925248.peg.9	90.6	93.8	1165	Group3	Group1
9	CP010145.1_7	CP027534.1_4	924928.peg.58	925270.peg.51	90.6	93.8	1165	Group3	Group1
9	CP010145.1_7	CP027640.1_1	924928.peg.58	925289.peg.59	96.7	98	1137	Group3	Group1
9	CP010145.1_7	CP029741.1_6	924928.peg.58	925328.peg.61	82.2	87.2	1173	Group3	Group1
9	CP010145.1_7	CP031134.1_6	924928.peg.58	925340.peg.65	90.4	93.6	1165	Group3	Group1
9	CP010145.1_7	CP032265.1_2	924928.peg.58	925349.peg.9	82.4	87.4	1173	Group3	Group1
9	CP010145.1_7	CP033762.1_6	924928.peg.58	925361.peg.54	82.3	87.2	1173	Group3	Group1
9	CP010145.1_7	CP041448.1_7	924928.peg.58	925416.peg.13	82.6	87.8	1171	Group3	Group1
9	CP010145.1_7	CP041919.1_5	924928.peg.58	925417.peg.32	81.6	86.7	1178	Group3	Group1
9	CP010145.1_7	CP042969.1_3	924928.peg.58	925420.peg.24	82	87.1	1173	Group3	Group1
9	CP010145.1_7	CP043181.1_2	924928.peg.58	925425.peg.60	81.8	87	1173	Group3	Group1
9	CP010145.1_7	mEp460	924928.peg.58	925491.peg.18	97.2	98.2	1137	Group3	Group1
9	CP010157.1_2	CP010160.1_3	924932.peg.12	924934.peg.9	83	88.4	1168	Group3	Group1
9	CP010157.1_2	CP010236.1_6	924932.peg.12	924944.peg.51	97.3	98.4	1165	Group3	Group1
9	CP010157.1_2	CP010240.1_4	924932.peg.12	924949.peg.58	83.6	88.9	1168	Group3	Group1
9	CP010157.1_2	CP010371.1_1	924932.peg.12	924954.peg.46	97.9	98.8	1165	Group3	Group1
9	CP010157.1_2	CP010371.1_6	924932.peg.12	924956.peg.49	97.8	99	1165	Group3	Group1
9	CP010157.1_2	CP012380.1_6	924932.peg.12	924969.peg.71	90.1	93.3	1168	Group3	Group1
9	CP010157.1_2	CP012380.1_6	924932.peg.12	924969.peg.8	82.9	88.5	1173	Group3	Group1
9	CP010157.1_2	CP013837.1_9	924932.peg.12	924979.peg.58	90.1	93.7	1165	Group3	Group1
9	CP010157.1_2	CP014667.1_7	924932.peg.12	924993.peg.53	89.2	92.6	1168	Group3	Group1
9	CP010157.1_2	CP015138.1_5	924932.peg.12	925003.peg.51	96.7	98.2	1165	Group3	Group1
9	CP010157.1_2	CP015834.1_8	924932.peg.12	925012.peg.62	89	92.2	1177	Group3	Group1
9	CP010157.1_2	CP015912.1_6	924932.peg.12	925021.peg.50	97.9	98.8	1165	Group3	Group1
9	CP010157.1_2	CP016546.1_3	924932.peg.12	925027.peg.12	96.5	98	1165	Group3	Group1
9	CP010157.1_2	CP018948.1_9	924932.peg.12	925061.peg.19	90	92.8	1173	Group3	Group1
9	CP010157.1_2	CP018991.1_8	924932.peg.12	925067.peg.12	96.3	98.1	1165	Group3	Group1
9	CP010157.1_2	CP019250.1_4	924932.peg.12	925075.peg.30	89.3	92.6	1173	Group3	Group1
9	CP010157.1_2	CP019280.1_9	924932.peg.12	925078.peg.50	90.2	93.3	1168	Group3	Group1
9	CP010157.1_2	CP020514.1_5	924932.peg.12	925089.peg.23	97.4	98.5	1165	Group3	Group1
9	CP010157.1_2	CP021683.1_3	924932.peg.12	925100.peg.12	96.3	98.1	1165	Group3	Group1
9	CP010157.1_2	CP022730.1_3	924932.peg.12	925112.peg.9	96.6	98.2	1165	Group3	Group1
9	CP010157.1_2	CP023142.1_8	924932.peg.12	925117.peg.24	83.6	88.7	1169	Group3	Group1
9	CP010157.1_2	CP023346.1_11	924932.peg.12	925118.peg.53	96.7	98.2	1165	Group3	Group1
9	CP010157.1_2	CP023844.1_10	924932.peg.12	925132.peg.51	90.8	93.8	1165	Group3	Group1
9	CP010157.1_2	CP024223.1_6	924932.peg.12	925145.peg.31	82.1	87.3	1177	Group3	Group1
9	CP010157.1_2	CP024256.1_3	924932.peg.12	925153.peg.47	97.9	98.6	1165	Group3	Group1
9	CP010157.1_2	CP024257.1_7	924932.peg.12	925156.peg.15	88.9	92.5	1173	Group3	Group1
9	CP010157.1_2	CP024650.2_7	924932.peg.12	925162.peg.55	89.6	92.7	1168	Group3	Group1
9	CP010157.1_2	CP024855.1_4	924932.peg.12	925169.peg.49	96.7	98.5	1165	Group3	Group1
9	CP010157.1_2	CP025048.1_4	924932.peg.12	925173.peg.54	82.9	88.1	1173	Group3	Group1
9	CP010157.1_2	CP025840.1_4	924932.peg.12	925189.peg.17	82.1	87.6	1173	Group3	Group1
9	CP010157.1_2	CP025906.1_4	924932.peg.12	925199.peg.50	97.8	98.6	1165	Group3	Group1
9	CP010157.1_2	CP025913.1_2	924932.peg.12	925206.peg.48	89.8	92.8	1173	Group3	Group1
9	CP010157.1_2	CP026399.1_12	924932.peg.12	925219.peg.51	96.5	98.1	1165	Group3	Group1
9	CP010157.1_2	CP027351.1_12	924932.peg.12	925248.peg.9	96.7	98.3	1165	Group3	Group1
9	CP010157.1_2	CP027534.1_4	924932.peg.12	925270.peg.51	96.7	98.3	1165	Group3	Group1
9	CP010157.1_2	CP027640.1_1	924932.peg.12	925289.peg.59	89.5	93.2	1165	Group3	Group1
9	CP010157.1_2	CP029741.1_6	924932.peg.12	925328.peg.61	89	92.5	1173	Group3	Group1
9	CP010157.1_2	CP031134.1_6	924932.peg.12	925340.peg.65	96.3	98.1	1165	Group3	Group1
9	CP010157.1_2	CP032265.1_2	924932.peg.12	925349.peg.9	88.8	92	1177	Group3	Group1
9	CP010157.1_2	CP033762.1_6	924932.peg.12	925361.peg.54	88.9	92	1177	Group3	Group1
9	CP010157.1_2	CP039404.1_3	924932.peg.12	925400.peg.53	80.3	85.2	1242	Group3	Group1
9	CP010157.1_2	CP041448.1_7	924932.peg.12	925416.peg.13	89.9	93.2	1168	Group3	Group1
9	CP010157.1_2	CP041919.1_5	924932.peg.12	925417.peg.32	89	92.1	1178	Group3	Group1
9	CP010157.1_2	CP042969.1_3	924932.peg.12	925420.peg.24	89.4	92.6	1173	Group3	Group1
9	CP010157.1_2	CP043181.1_2	924932.peg.12	925425.peg.60	89.4	92.4	1173	Group3	Group1
9	CP010157.1_2	mEp460	924932.peg.12	925491.peg.18	90.8	94	1165	Group3	Group1
9	CP010160.1_3	CP027126.1_1	924934.peg.9	925230.peg.31	89.4	93	1143	Group1	Group3
9	CP010160.1_3	HK629	924934.peg.9	925452.peg.20	89.4	92.8	1137	Group1	Group3
9	CP010160.1_3	HK630	924934.peg.9	925453.peg.20	89.4	92.8	1137	Group1	Group3
9	CP010160.1_3	Lambda	924934.peg.9	925475.peg.20	89.4	92.8	1137	Group1	Group3
9	CP010236.1_6	CP027126.1_1	924944.peg.51	925230.peg.31	90.5	94.2	1165	Group1	Group3
9	CP010236.1_6	HK629	924944.peg.51	925452.peg.20	82.2	88	1171	Group1	Group3
9	CP010236.1_6	HK630	924944.peg.51	925453.peg.20	82.2	88	1171	Group1	Group3
9	CP010236.1_6	Lambda	924944.peg.51	925475.peg.20	82.2	88	1171	Group1	Group3
9	CP010240.1_4	CP027126.1_1	924949.peg.58	925230.peg.31	89.4	92.8	1143	Group1	Group3
9	CP010240.1_4	HK629	924949.peg.58	925452.peg.20	89.5	93	1137	Group1	Group3
9	CP010240.1_4	HK630	924949.peg.58	925453.peg.20	89.5	93	1137	Group1	Group3
9	CP010240.1_4	Lambda	924949.peg.58	925475.peg.20	89.5	93	1137	Group1	Group3
9	CP010371.1_1	CP027126.1_1	924954.peg.46	925230.peg.31	90.7	94.4	1165	Group1	Group3
9	CP010371.1_1	HK629	924954.peg.46	925452.peg.20	82.6	88.5	1171	Group1	Group3
9	CP010371.1_1	HK630	924954.peg.46	925453.peg.20	82.6	88.5	1171	Group1	Group3
9	CP010371.1_1	Lambda	924954.peg.46	925475.peg.20	82.6	88.5	1171	Group1	Group3
9	CP010371.1_6	CP027126.1_1	924956.peg.49	925230.peg.31	90.2	94.2	1165	Group1	Group3
9	CP010371.1_6	HK629	924956.peg.49	925452.peg.20	82.2	88.2	1171	Group1	Group3
9	CP010371.1_6	HK630	924956.peg.49	925453.peg.20	82.2	88.2	1171	Group1	Group3
9	CP010371.1_6	Lambda	924956.peg.49	925475.peg.20	82.2	88.2	1171	Group1	Group3
9	CP012380.1_6	CP027126.1_1	924969.peg.71	925230.peg.31	83.1	88.6	1171	Group1	Group3
9	CP012380.1_6	CP027126.1_1	924969.peg.8	925230.peg.31	88.9	92.1	1145	Group1	Group3
9	CP012380.1_6	HK629	924969.peg.71	925452.peg.20	83.2	88.7	1165	Group1	Group3
9	CP012380.1_6	HK629	924969.peg.8	925452.peg.20	89.7	93.2	1132	Group1	Group3
9	CP012380.1_6	HK630	924969.peg.71	925453.peg.20	83.2	88.7	1165	Group1	Group3
9	CP012380.1_6	HK630	924969.peg.8	925453.peg.20	89.7	93.2	1132	Group1	Group3
9	CP012380.1_6	Lambda	924969.peg.71	925475.peg.20	83.2	88.7	1165	Group1	Group3
9	CP012380.1_6	Lambda	924969.peg.8	925475.peg.20	89.7	93.2	1132	Group1	Group3
9	CP013837.1_9	CP027126.1_1	924979.peg.58	925230.peg.31	96.9	98.6	1137	Group1	Group3
9	CP013837.1_9	HK629	924979.peg.58	925452.peg.20	88.4	92.1	1143	Group1	Group3
9	CP013837.1_9	HK630	924979.peg.58	925453.peg.20	88.4	92.1	1143	Group1	Group3
9	CP013837.1_9	Lambda	924979.peg.58	925475.peg.20	88.4	92.1	1143	Group1	Group3
9	CP014667.1_7	CP027126.1_1	924993.peg.53	925230.peg.31	82.7	87.9	1171	Group1	Group3
9	CP014667.1_7	HK629	924993.peg.53	925452.peg.20	83.1	88.3	1166	Group1	Group3
9	CP014667.1_7	HK630	924993.peg.53	925453.peg.20	83.1	88.3	1166	Group1	Group3
9	CP014667.1_7	Lambda	924993.peg.53	925475.peg.20	83.1	88.3	1166	Group1	Group3
9	CP015138.1_5	CP027126.1_1	925003.peg.51	925230.peg.31	90.9	94.2	1165	Group1	Group3
9	CP015138.1_5	HK629	925003.peg.51	925452.peg.20	81.9	87.8	1171	Group1	Group3
9	CP015138.1_5	HK630	925003.peg.51	925453.peg.20	81.9	87.8	1171	Group1	Group3
9	CP015138.1_5	Lambda	925003.peg.51	925475.peg.20	81.9	87.8	1171	Group1	Group3
9	CP015834.1_8	CP027126.1_1	925012.peg.62	925230.peg.31	82.4	87.6	1173	Group1	Group3
9	CP015834.1_8	HK629	925012.peg.62	925452.peg.20	82.8	88.5	1160	Group1	Group3
9	CP015834.1_8	HK630	925012.peg.62	925453.peg.20	82.8	88.5	1160	Group1	Group3
9	CP015834.1_8	Lambda	925012.peg.62	925475.peg.20	82.8	88.5	1160	Group1	Group3
9	CP015912.1_6	CP027126.1_1	925021.peg.50	925230.peg.31	90.2	94	1165	Group1	Group3
9	CP015912.1_6	HK629	925021.peg.50	925452.peg.20	82.2	88	1171	Group1	Group3
9	CP015912.1_6	HK630	925021.peg.50	925453.peg.20	82.2	88	1171	Group1	Group3
9	CP015912.1_6	Lambda	925021.peg.50	925475.peg.20	82.2	88	1171	Group1	Group3
9	CP016546.1_3	CP027126.1_1	925027.peg.12	925230.peg.31	91.1	94.2	1165	Group1	Group3
9	CP016546.1_3	HK629	925027.peg.12	925452.peg.20	82.2	87.8	1171	Group1	Group3
9	CP016546.1_3	HK630	925027.peg.12	925453.peg.20	82.2	87.8	1171	Group1	Group3
9	CP016546.1_3	Lambda	925027.peg.12	925475.peg.20	82.2	87.8	1171	Group1	Group3
9	CP018948.1_9	CP027126.1_1	925061.peg.19	925230.peg.31	83	88.1	1173	Group1	Group3
9	CP018948.1_9	HK629	925061.peg.19	925452.peg.20	83.7	89.1	1160	Group1	Group3
9	CP018948.1_9	HK630	925061.peg.19	925453.peg.20	83.7	89.1	1160	Group1	Group3
9	CP018948.1_9	Lambda	925061.peg.19	925475.peg.20	83.7	89.1	1160	Group1	Group3
9	CP018991.1_8	CP027126.1_1	925067.peg.12	925230.peg.31	90.7	94.1	1165	Group1	Group3
9	CP018991.1_8	HK629	925067.peg.12	925452.peg.20	82.1	87.9	1171	Group1	Group3
9	CP018991.1_8	HK630	925067.peg.12	925453.peg.20	82.1	87.9	1171	Group1	Group3
9	CP018991.1_8	Lambda	925067.peg.12	925475.peg.20	82.1	87.9	1171	Group1	Group3
9	CP019250.1_4	CP027126.1_1	925075.peg.30	925230.peg.31	82.4	87.7	1173	Group1	Group3
9	CP019250.1_4	HK629	925075.peg.30	925452.peg.20	83.3	88.7	1160	Group1	Group3
9	CP019250.1_4	HK630	925075.peg.30	925453.peg.20	83.3	88.7	1160	Group1	Group3
9	CP019250.1_4	Lambda	925075.peg.30	925475.peg.20	83.3	88.7	1160	Group1	Group3
9	CP019280.1_9	CP027126.1_1	925078.peg.50	925230.peg.31	82.9	88.5	1171	Group1	Group3
9	CP019280.1_9	HK629	925078.peg.50	925452.peg.20	83.2	88.8	1165	Group1	Group3
9	CP019280.1_9	HK630	925078.peg.50	925453.peg.20	83.2	88.8	1165	Group1	Group3
9	CP019280.1_9	Lambda	925078.peg.50	925475.peg.20	83.2	88.8	1165	Group1	Group3
9	CP020514.1_5	CP027126.1_1	925089.peg.23	925230.peg.31	90	94.1	1165	Group1	Group3
9	CP020514.1_5	HK629	925089.peg.23	925452.peg.20	81.8	88	1171	Group1	Group3
9	CP020514.1_5	HK630	925089.peg.23	925453.peg.20	81.8	88	1171	Group1	Group3
9	CP020514.1_5	Lambda	925089.peg.23	925475.peg.20	81.8	88	1171	Group1	Group3
9	CP021683.1_3	CP027126.1_1	925100.peg.12	925230.peg.31	90.9	94.2	1165	Group1	Group3
9	CP021683.1_3	HK629	925100.peg.12	925452.peg.20	81.9	87.7	1171	Group1	Group3
9	CP021683.1_3	HK630	925100.peg.12	925453.peg.20	81.9	87.7	1171	Group1	Group3
9	CP021683.1_3	Lambda	925100.peg.12	925475.peg.20	81.9	87.7	1171	Group1	Group3
9	CP022730.1_3	CP027126.1_1	925112.peg.9	925230.peg.31	91	94.2	1165	Group1	Group3
9	CP022730.1_3	HK629	925112.peg.9	925452.peg.20	82	87.8	1171	Group1	Group3
9	CP022730.1_3	HK630	925112.peg.9	925453.peg.20	82	87.8	1171	Group1	Group3
9	CP022730.1_3	Lambda	925112.peg.9	925475.peg.20	82	87.8	1171	Group1	Group3
9	CP023142.1_8	CP027126.1_1	925117.peg.24	925230.peg.31	89.3	92.8	1144	Group1	Group3
9	CP023142.1_8	HK629	925117.peg.24	925452.peg.20	88.6	92.4	1137	Group1	Group3
9	CP023142.1_8	HK630	925117.peg.24	925453.peg.20	88.6	92.4	1137	Group1	Group3
9	CP023142.1_8	Lambda	925117.peg.24	925475.peg.20	88.6	92.4	1137	Group1	Group3
9	CP023346.1_11	CP027126.1_1	925118.peg.53	925230.peg.31	90.7	94	1165	Group1	Group3
9	CP023346.1_11	HK629	925118.peg.53	925452.peg.20	82.1	87.8	1171	Group1	Group3
9	CP023346.1_11	HK630	925118.peg.53	925453.peg.20	82.1	87.8	1171	Group1	Group3
9	CP023346.1_11	Lambda	925118.peg.53	925475.peg.20	82.1	87.8	1171	Group1	Group3
9	CP023844.1_10	CP027126.1_1	925132.peg.51	925230.peg.31	97.5	98.9	1137	Group1	Group3
9	CP023844.1_10	HK629	925132.peg.51	925452.peg.20	88.5	92.3	1143	Group1	Group3
9	CP023844.1_10	HK630	925132.peg.51	925453.peg.20	88.5	92.3	1143	Group1	Group3
9	CP023844.1_10	Lambda	925132.peg.51	925475.peg.20	88.5	92.3	1143	Group1	Group3
9	CP024223.1_6	CP027126.1_1	925145.peg.31	925230.peg.31	88.9	92.3	1145	Group1	Group3
9	CP024223.1_6	HK629	925145.peg.31	925452.peg.20	89.8	93.3	1132	Group1	Group3
9	CP024223.1_6	HK630	925145.peg.31	925453.peg.20	89.8	93.3	1132	Group1	Group3
9	CP024223.1_6	Lambda	925145.peg.31	925475.peg.20	89.8	93.3	1132	Group1	Group3
9	CP024256.1_3	CP027126.1_1	925153.peg.47	925230.peg.31	90.3	94.2	1165	Group1	Group3
9	CP024256.1_3	HK629	925153.peg.47	925452.peg.20	82.3	88.2	1171	Group1	Group3
9	CP024256.1_3	HK630	925153.peg.47	925453.peg.20	82.3	88.2	1171	Group1	Group3
9	CP024256.1_3	Lambda	925153.peg.47	925475.peg.20	82.3	88.2	1171	Group1	Group3
9	CP024257.1_7	CP027126.1_1	925156.peg.15	925230.peg.31	82.1	87.6	1173	Group1	Group3
9	CP024257.1_7	HK629	925156.peg.15	925452.peg.20	82.8	89	1160	Group1	Group3
9	CP024257.1_7	HK630	925156.peg.15	925453.peg.20	82.8	89	1160	Group1	Group3
9	CP024257.1_7	Lambda	925156.peg.15	925475.peg.20	82.8	89	1160	Group1	Group3
9	CP024650.2_7	CP027126.1_1	925162.peg.55	925230.peg.31	83.2	88	1171	Group1	Group3
9	CP024650.2_7	HK629	925162.peg.55	925452.peg.20	83	88.3	1166	Group1	Group3
9	CP024650.2_7	HK630	925162.peg.55	925453.peg.20	83	88.3	1166	Group1	Group3
9	CP024650.2_7	Lambda	925162.peg.55	925475.peg.20	83	88.3	1166	Group1	Group3
9	CP024855.1_4	CP027126.1_1	925169.peg.49	925230.peg.31	90.6	94.2	1165	Group1	Group3
9	CP024855.1_4	HK629	925169.peg.49	925452.peg.20	81.6	87.7	1171	Group1	Group3
9	CP024855.1_4	HK630	925169.peg.49	925453.peg.20	81.6	87.7	1171	Group1	Group3
9	CP024855.1_4	Lambda	925169.peg.49	925475.peg.20	81.6	87.7	1171	Group1	Group3
9	CP025048.1_4	CP027126.1_1	925173.peg.54	925230.peg.31	89.2	92.5	1145	Group1	Group3
9	CP025048.1_4	HK629	925173.peg.54	925452.peg.20	89.8	93.2	1132	Group1	Group3
9	CP025048.1_4	HK630	925173.peg.54	925453.peg.20	89.8	93.2	1132	Group1	Group3
9	CP025048.1_4	Lambda	925173.peg.54	925475.peg.20	89.8	93.2	1132	Group1	Group3
9	CP025840.1_4	CP027126.1_1	925189.peg.17	925230.peg.31	88.2	91.6	1145	Group1	Group3
9	CP025840.1_4	HK629	925189.peg.17	925452.peg.20	88.6	92.5	1132	Group1	Group3
9	CP025840.1_4	HK630	925189.peg.17	925453.peg.20	88.6	92.5	1132	Group1	Group3
9	CP025840.1_4	Lambda	925189.peg.17	925475.peg.20	88.6	92.5	1132	Group1	Group3
9	CP025906.1_4	CP027126.1_1	925199.peg.50	925230.peg.31	90.5	94.2	1165	Group1	Group3
9	CP025906.1_4	HK629	925199.peg.50	925452.peg.20	82.1	88	1171	Group1	Group3
9	CP025906.1_4	HK630	925199.peg.50	925453.peg.20	82.1	88	1171	Group1	Group3
9	CP025906.1_4	Lambda	925199.peg.50	925475.peg.20	82.1	88	1171	Group1	Group3
9	CP025913.1_2	CP027126.1_1	925206.peg.48	925230.peg.31	83.2	88.1	1173	Group1	Group3
9	CP025913.1_2	HK629	925206.peg.48	925452.peg.20	83.4	89	1160	Group1	Group3
9	CP025913.1_2	HK630	925206.peg.48	925453.peg.20	83.4	89	1160	Group1	Group3
9	CP025913.1_2	Lambda	925206.peg.48	925475.peg.20	83.4	89	1160	Group1	Group3
9	CP026399.1_12	CP027126.1_1	925219.peg.51	925230.peg.31	90.9	94.1	1165	Group1	Group3
9	CP026399.1_12	HK629	925219.peg.51	925452.peg.20	82	87.6	1171	Group1	Group3
9	CP026399.1_12	HK630	925219.peg.51	925453.peg.20	82	87.6	1171	Group1	Group3
9	CP026399.1_12	Lambda	925219.peg.51	925475.peg.20	82	87.6	1171	Group1	Group3
9	CP027126.1_1	CP027351.1_12	925230.peg.31	925248.peg.9	91.1	94.2	1165	Group3	Group1
9	CP027126.1_1	CP027534.1_4	925230.peg.31	925270.peg.51	91.1	94.2	1165	Group3	Group1
9	CP027126.1_1	CP027640.1_1	925230.peg.31	925289.peg.59	96.7	98.1	1137	Group3	Group1
9	CP027126.1_1	CP029741.1_6	925230.peg.31	925328.peg.61	82.9	87.8	1173	Group3	Group1
9	CP027126.1_1	CP031134.1_6	925230.peg.31	925340.peg.65	90.7	94.1	1165	Group3	Group1
9	CP027126.1_1	CP032265.1_2	925230.peg.31	925349.peg.9	82.7	87.8	1173	Group3	Group1
9	CP027126.1_1	CP033762.1_6	925230.peg.31	925361.peg.54	82.7	87.8	1173	Group3	Group1
9	CP027126.1_1	CP041448.1_7	925230.peg.31	925416.peg.13	83.1	88.6	1171	Group3	Group1
9	CP027126.1_1	CP041919.1_5	925230.peg.31	925417.peg.32	81.8	87.3	1178	Group3	Group1
9	CP027126.1_1	CP042969.1_3	925230.peg.31	925420.peg.24	82.3	87.7	1173	Group3	Group1
9	CP027126.1_1	CP043181.1_2	925230.peg.31	925425.peg.60	82.6	87.7	1173	Group3	Group1
9	CP027126.1_1	mEp460	925230.peg.31	925491.peg.18	97.8	99.1	1137	Group3	Group1
9	CP027351.1_12	HK629	925248.peg.9	925452.peg.20	82.1	87.9	1171	Group1	Group3
9	CP027351.1_12	HK630	925248.peg.9	925453.peg.20	82.1	87.9	1171	Group1	Group3
9	CP027351.1_12	Lambda	925248.peg.9	925475.peg.20	82.1	87.9	1171	Group1	Group3
9	CP027534.1_4	HK629	925270.peg.51	925452.peg.20	82.1	87.9	1171	Group1	Group3
9	CP027534.1_4	HK630	925270.peg.51	925453.peg.20	82.1	87.9	1171	Group1	Group3
9	CP027534.1_4	Lambda	925270.peg.51	925475.peg.20	82.1	87.9	1171	Group1	Group3
9	CP027640.1_1	HK629	925289.peg.59	925452.peg.20	87.5	91.3	1143	Group1	Group3
9	CP027640.1_1	HK630	925289.peg.59	925453.peg.20	87.5	91.3	1143	Group1	Group3
9	CP027640.1_1	Lambda	925289.peg.59	925475.peg.20	87.5	91.3	1143	Group1	Group3
9	CP029741.1_6	HK629	925328.peg.61	925452.peg.20	83.3	88.7	1160	Group1	Group3
9	CP029741.1_6	HK630	925328.peg.61	925453.peg.20	83.3	88.7	1160	Group1	Group3
9	CP029741.1_6	Lambda	925328.peg.61	925475.peg.20	83.3	88.7	1160	Group1	Group3
9	CP031134.1_6	HK629	925340.peg.65	925452.peg.20	82.1	87.9	1171	Group1	Group3
9	CP031134.1_6	HK630	925340.peg.65	925453.peg.20	82.1	87.9	1171	Group1	Group3
9	CP031134.1_6	Lambda	925340.peg.65	925475.peg.20	82.1	87.9	1171	Group1	Group3
9	CP032265.1_2	HK629	925349.peg.9	925452.peg.20	83.2	88.7	1160	Group1	Group3
9	CP032265.1_2	HK630	925349.peg.9	925453.peg.20	83.2	88.7	1160	Group1	Group3
9	CP032265.1_2	Lambda	925349.peg.9	925475.peg.20	83.2	88.7	1160	Group1	Group3
9	CP033762.1_6	HK629	925361.peg.54	925452.peg.20	83	88.7	1160	Group1	Group3
9	CP033762.1_6	HK630	925361.peg.54	925453.peg.20	83	88.7	1160	Group1	Group3
9	CP033762.1_6	Lambda	925361.peg.54	925475.peg.20	83	88.7	1160	Group1	Group3
9	CP041448.1_7	HK629	925416.peg.13	925452.peg.20	83	88.8	1165	Group1	Group3
9	CP041448.1_7	HK630	925416.peg.13	925453.peg.20	83	88.8	1165	Group1	Group3
9	CP041448.1_7	Lambda	925416.peg.13	925475.peg.20	83	88.8	1165	Group1	Group3
9	CP041919.1_5	HK629	925417.peg.32	925452.peg.20	82.6	88.2	1165	Group1	Group3
9	CP041919.1_5	HK630	925417.peg.32	925453.peg.20	82.6	88.2	1165	Group1	Group3
9	CP041919.1_5	Lambda	925417.peg.32	925475.peg.20	82.6	88.2	1165	Group1	Group3
9	CP042969.1_3	HK629	925420.peg.24	925452.peg.20	83	88.7	1160	Group1	Group3
9	CP042969.1_3	HK630	925420.peg.24	925453.peg.20	83	88.7	1160	Group1	Group3
9	CP042969.1_3	Lambda	925420.peg.24	925475.peg.20	83	88.7	1160	Group1	Group3
9	CP043181.1_2	HK629	925425.peg.60	925452.peg.20	82.9	88.8	1160	Group1	Group3
9	CP043181.1_2	HK630	925425.peg.60	925453.peg.20	82.9	88.8	1160	Group1	Group3
9	CP043181.1_2	Lambda	925425.peg.60	925475.peg.20	82.9	88.8	1160	Group1	Group3
9	HK629	mEp460	925452.peg.20	925491.peg.18	88.4	92.2	1143	Group3	Group1
9	HK630	mEp460	925453.peg.20	925491.peg.18	88.4	92.2	1143	Group3	Group1
9	Lambda	mEp460	925475.peg.20	925491.peg.18	88.4	92.2	1143	Group3	Group1
10	CP000243.1_7	CP010145.1_7	924865.peg.56	924928.peg.59	89.4	93	199	Group1	Group3
10	CP000243.1_7	CP010157.1_2	924865.peg.56	924932.peg.11	88.4	93	199	Group1	Group3
10	CP000243.1_7	CP027126.1_1	924865.peg.56	925230.peg.32	85.9	92	199	Group1	Group3
10	CP000243.1_7	CP033096.1_5	924865.peg.56	925356.peg.16	88.4	92	199	Group1	Group3
10	CP000468.1_11	CP010145.1_7	924866.peg.59	924928.peg.59	98.5	98.5	199	Group1	Group3
10	CP000468.1_11	CP010157.1_2	924866.peg.59	924932.peg.11	98	99	199	Group1	Group3
10	CP000468.1_11	CP027126.1_1	924866.peg.59	925230.peg.32	94	97.5	199	Group1	Group3
10	CP000468.1_11	CP033096.1_5	924866.peg.59	925356.peg.16	96.5	97.5	199	Group1	Group3
10	CP001969.1_15	CP010145.1_7	924879.peg.49	924928.peg.59	88.9	93	199	Group1	Group3
10	CP001969.1_15	CP010157.1_2	924879.peg.49	924932.peg.11	87.9	93	199	Group1	Group3
10	CP001969.1_15	CP027126.1_1	924879.peg.49	925230.peg.32	85.9	92	199	Group1	Group3
10	CP001969.1_15	CP033096.1_5	924879.peg.49	925356.peg.16	87.9	92	199	Group1	Group3
10	CP003034.1_15	CP010145.1_7	924882.peg.51	924928.peg.59	98	98	199	Group1	Group3
10	CP003034.1_15	CP010157.1_2	924882.peg.51	924932.peg.11	97.5	98.5	199	Group1	Group3
10	CP003034.1_15	CP027126.1_1	924882.peg.51	925230.peg.32	93.5	97	199	Group1	Group3
10	CP003034.1_15	CP033096.1_5	924882.peg.51	925356.peg.16	96	97	199	Group1	Group3
10	CP006784.1_8	CP010145.1_7	924894.peg.10	924928.peg.59	96.5	97.5	199	Group1	Group3
10	CP006784.1_8	CP010157.1_2	924894.peg.10	924932.peg.11	96	98	199	Group1	Group3
10	CP006784.1_8	CP027126.1_1	924894.peg.10	925230.peg.32	94	97.5	199	Group1	Group3
10	CP006784.1_8	CP033096.1_5	924894.peg.10	925356.peg.16	96.5	97.5	199	Group1	Group3
10	CP007149.1_7	CP010145.1_7	924899.peg.74	924928.peg.59	91	95.5	199	Group1	Group3
10	CP007149.1_7	CP010157.1_2	924899.peg.74	924932.peg.11	88.9	95	199	Group1	Group3
10	CP007149.1_7	CP027126.1_1	924899.peg.74	925230.peg.32	86.4	93.5	199	Group1	Group3
10	CP007149.1_7	CP033096.1_5	924899.peg.74	925356.peg.16	87.9	93.5	199	Group1	Group3
10	CP010119.1_4	CP010145.1_7	924914.peg.50	924928.peg.59	99	99.5	199	Group1	Group3
10	CP010119.1_4	CP010157.1_2	924914.peg.50	924932.peg.11	96.5	98	199	Group1	Group3
10	CP010119.1_4	CP027126.1_1	924914.peg.50	925230.peg.32	95.5	98.5	199	Group1	Group3
10	CP010119.1_4	CP033096.1_5	924914.peg.50	925356.peg.16	98	98.5	199	Group1	Group3
10	CP010145.1_5	CP010145.1_7	924927.peg.7	924928.peg.59	93	96	199	Group1	Group3
10	CP010145.1_5	CP010157.1_2	924927.peg.7	924932.peg.11	90.5	94.5	199	Group1	Group3
10	CP010145.1_5	CP027126.1_1	924927.peg.7	925230.peg.32	87.9	94	199	Group1	Group3
10	CP010145.1_5	CP033096.1_5	924927.peg.7	925356.peg.16	89.9	94	199	Group1	Group3
10	CP010145.1_7	CP010160.1_3	924928.peg.59	924934.peg.8	97.5	99	199	Group3	Group1
10	CP010145.1_7	CP010172.1_1	924928.peg.59	924936.peg.8	98.5	98.5	199	Group3	Group1
10	CP010145.1_7	CP010236.1_6	924928.peg.59	924944.peg.52	98.5	98.5	199	Group3	Group1
10	CP010145.1_7	CP010240.1_4	924928.peg.59	924949.peg.59	98	99	199	Group3	Group1
10	CP010145.1_7	CP010371.1_1	924928.peg.59	924954.peg.47	98	99	199	Group3	Group1
10	CP010145.1_7	CP010371.1_6	924928.peg.59	924956.peg.50	97	99	199	Group3	Group1
10	CP010145.1_7	CP012380.1_6	924928.peg.59	924969.peg.7	92	96	199	Group3	Group1
10	CP010145.1_7	CP012380.1_6	924928.peg.59	924969.peg.70	98.5	99.5	199	Group3	Group1
10	CP010145.1_7	CP015138.1_5	924928.peg.59	925003.peg.52	98.5	98.5	199	Group3	Group1
10	CP010145.1_7	CP015834.1_8	924928.peg.59	925012.peg.63	88.4	92.5	199	Group3	Group1
10	CP010145.1_7	CP015912.1_6	924928.peg.59	925021.peg.51	100	100	199	Group3	Group1
10	CP010145.1_7	CP016546.1_3	924928.peg.59	925027.peg.11	99	99	199	Group3	Group1
10	CP010145.1_7	CP018948.1_9	924928.peg.59	925061.peg.18	97.5	99	199	Group3	Group1
10	CP010145.1_7	CP018991.1_8	924928.peg.59	925067.peg.11	96.5	98	199	Group3	Group1
10	CP010145.1_7	CP019250.1_4	924928.peg.59	925075.peg.31	91.5	96.5	199	Group3	Group1
10	CP010145.1_7	CP020514.1_5	924928.peg.59	925089.peg.22	98.5	99	199	Group3	Group1
10	CP010145.1_7	CP021683.1_3	924928.peg.59	925100.peg.11	97	98	199	Group3	Group1
10	CP010145.1_7	CP022730.1_3	924928.peg.59	925112.peg.8	99	99.5	199	Group3	Group1
10	CP010145.1_7	CP023142.1_8	924928.peg.59	925117.peg.23	96.5	98.5	199	Group3	Group1
10	CP010145.1_7	CP023346.1_11	924928.peg.59	925118.peg.54	98	98	199	Group3	Group1
10	CP010145.1_7	CP023844.1_10	924928.peg.59	925132.peg.52	95	98.5	199	Group3	Group1
10	CP010145.1_7	CP024223.1_6	924928.peg.59	925145.peg.32	87.9	94	199	Group3	Group1
10	CP010145.1_7	CP024256.1_3	924928.peg.59	925153.peg.48	98.5	98.5	199	Group3	Group1
10	CP010145.1_7	CP024257.1_7	924928.peg.59	925156.peg.14	93.5	96	199	Group3	Group1
10	CP010145.1_7	CP024855.1_4	924928.peg.59	925169.peg.50	96	98	199	Group3	Group1
10	CP010145.1_7	CP025048.1_4	924928.peg.59	925173.peg.55	95.5	97	199	Group3	Group1
10	CP010145.1_7	CP025840.1_4	924928.peg.59	925189.peg.16	97	98.5	199	Group3	Group1
10	CP010145.1_7	CP025906.1_4	924928.peg.59	925199.peg.51	96.5	98	199	Group3	Group1
10	CP010145.1_7	CP025913.1_2	924928.peg.59	925206.peg.49	86.9	91	199	Group3	Group1
10	CP010145.1_7	CP026399.1_12	924928.peg.59	925219.peg.52	100	100	199	Group3	Group1
10	CP010145.1_7	CP026491.1_6	924928.peg.59	925221.peg.10	91.5	96	199	Group3	Group1
10	CP010145.1_7	CP026853.1_9	924928.peg.59	925226.peg.63	88.4	92	199	Group3	Group1
10	CP010145.1_7	CP027351.1_12	924928.peg.59	925248.peg.8	100	100	199	Group3	Group1
10	CP010145.1_7	CP027534.1_4	924928.peg.59	925270.peg.52	100	100	199	Group3	Group1
10	CP010145.1_7	CP027640.1_1	924928.peg.59	925289.peg.60	98	98.5	199	Group3	Group1
10	CP010145.1_7	CP029741.1_6	924928.peg.59	925328.peg.62	89.4	94.5	199	Group3	Group1
10	CP010145.1_7	CP031134.1_6	924928.peg.59	925340.peg.66	96.5	98	199	Group3	Group1
10	CP010145.1_7	CP032265.1_2	924928.peg.59	925349.peg.8	87	92	200	Group3	Group1
10	CP010145.1_7	CP039404.1_3	924928.peg.59	925400.peg.54	94	97.5	199	Group3	Group1
10	CP010145.1_7	CP041448.1_7	924928.peg.59	925416.peg.12	95.5	98	199	Group3	Group1
10	CP010145.1_7	CP041919.1_5	924928.peg.59	925417.peg.33	92.5	97	199	Group3	Group1
10	CP010145.1_7	CP042969.1_3	924928.peg.59	925420.peg.25	92.5	97	199	Group3	Group1
10	CP010145.1_7	CP043181.1_2	924928.peg.59	925425.peg.61	88.4	93	199	Group3	Group1
10	CP010145.1_7	CP043950.1_9	924928.peg.59	925431.peg.11	91.5	96	199	Group3	Group1
10	CP010145.1_7	mEp460	924928.peg.59	925491.peg.19	96.5	98	199	Group3	Group1
10	CP010157.1_2	CP010160.1_3	924932.peg.11	924934.peg.8	97	98.5	199	Group3	Group1
10	CP010157.1_2	CP010172.1_1	924932.peg.11	924936.peg.8	98	99	199	Group3	Group1
10	CP010157.1_2	CP010236.1_6	924932.peg.11	924944.peg.52	98	99	199	Group3	Group1
10	CP010157.1_2	CP010240.1_4	924932.peg.11	924949.peg.59	97.5	98.5	199	Group3	Group1
10	CP010157.1_2	CP010371.1_1	924932.peg.11	924954.peg.47	98.5	99.5	199	Group3	Group1
10	CP010157.1_2	CP010371.1_6	924932.peg.11	924956.peg.50	94.5	97.5	199	Group3	Group1
10	CP010157.1_2	CP012380.1_6	924932.peg.11	924969.peg.7	89.4	94.5	199	Group3	Group1
10	CP010157.1_2	CP012380.1_6	924932.peg.11	924969.peg.70	97	98	199	Group3	Group1
10	CP010157.1_2	CP015138.1_5	924932.peg.11	925003.peg.52	98	99	199	Group3	Group1
10	CP010157.1_2	CP015834.1_8	924932.peg.11	925012.peg.63	86.4	91.5	199	Group3	Group1
10	CP010157.1_2	CP015912.1_6	924932.peg.11	925021.peg.51	97.5	98.5	199	Group3	Group1
10	CP010157.1_2	CP016546.1_3	924932.peg.11	925027.peg.11	98.5	99.5	199	Group3	Group1
10	CP010157.1_2	CP018948.1_9	924932.peg.11	925061.peg.18	97	98.5	199	Group3	Group1
10	CP010157.1_2	CP018991.1_8	924932.peg.11	925067.peg.11	96	98.5	199	Group3	Group1
10	CP010157.1_2	CP019250.1_4	924932.peg.11	925075.peg.31	91	96	199	Group3	Group1
10	CP010157.1_2	CP020514.1_5	924932.peg.11	925089.peg.22	98	99.5	199	Group3	Group1
10	CP010157.1_2	CP021683.1_3	924932.peg.11	925100.peg.11	96.5	98.5	199	Group3	Group1
10	CP010157.1_2	CP022730.1_3	924932.peg.11	925112.peg.8	98.5	99	199	Group3	Group1
10	CP010157.1_2	CP023142.1_8	924932.peg.11	925117.peg.23	96	98	199	Group3	Group1
10	CP010157.1_2	CP023346.1_11	924932.peg.11	925118.peg.54	97.5	98.5	199	Group3	Group1
10	CP010157.1_2	CP023844.1_10	924932.peg.11	925132.peg.52	94.5	98	199	Group3	Group1
10	CP010157.1_2	CP024223.1_6	924932.peg.11	925145.peg.32	86.9	94	199	Group3	Group1
10	CP010157.1_2	CP024256.1_3	924932.peg.11	925153.peg.48	98	99	199	Group3	Group1
10	CP010157.1_2	CP024257.1_7	924932.peg.11	925156.peg.14	91	94.5	199	Group3	Group1
10	CP010157.1_2	CP024855.1_4	924932.peg.11	925169.peg.50	95.5	97.5	199	Group3	Group1
10	CP010157.1_2	CP025048.1_4	924932.peg.11	925173.peg.55	94	96.5	199	Group3	Group1
10	CP010157.1_2	CP025840.1_4	924932.peg.11	925189.peg.16	96.5	99	199	Group3	Group1
10	CP010157.1_2	CP025906.1_4	924932.peg.11	925199.peg.51	98	99.5	199	Group3	Group1
10	CP010157.1_2	CP025913.1_2	924932.peg.11	925206.peg.49	86.4	91.5	199	Group3	Group1
10	CP010157.1_2	CP026399.1_12	924932.peg.11	925219.peg.52	97.5	98.5	199	Group3	Group1
10	CP010157.1_2	CP026491.1_6	924932.peg.11	925221.peg.10	88.9	94.5	199	Group3	Group1
10	CP010157.1_2	CP026853.1_9	924932.peg.11	925226.peg.63	86.4	91	199	Group3	Group1
10	CP010157.1_2	CP027351.1_12	924932.peg.11	925248.peg.8	97.5	98.5	199	Group3	Group1
10	CP010157.1_2	CP027534.1_4	924932.peg.11	925270.peg.52	97.5	98.5	199	Group3	Group1
10	CP010157.1_2	CP027640.1_1	924932.peg.11	925289.peg.60	97.5	99	199	Group3	Group1
10	CP010157.1_2	CP029741.1_6	924932.peg.11	925328.peg.62	88.4	94.5	199	Group3	Group1
10	CP010157.1_2	CP031134.1_6	924932.peg.11	925340.peg.66	96	98.5	199	Group3	Group1
10	CP010157.1_2	CP032265.1_2	924932.peg.11	925349.peg.8	85	91	200	Group3	Group1
10	CP010157.1_2	CP039404.1_3	924932.peg.11	925400.peg.54	92.5	97	199	Group3	Group1
10	CP010157.1_2	CP041448.1_7	924932.peg.11	925416.peg.12	95	97.5	199	Group3	Group1
10	CP010157.1_2	CP041919.1_5	924932.peg.11	925417.peg.33	89.9	95.5	199	Group3	Group1
10	CP010157.1_2	CP042969.1_3	924932.peg.11	925420.peg.25	89.9	95.5	199	Group3	Group1
10	CP010157.1_2	CP043181.1_2	924932.peg.11	925425.peg.61	86.4	92	199	Group3	Group1
10	CP010157.1_2	CP043950.1_9	924932.peg.11	925431.peg.11	88.9	94.5	199	Group3	Group1
10	CP010157.1_2	mEp460	924932.peg.11	925491.peg.19	96	97.5	199	Group3	Group1
10	CP010160.1_3	CP027126.1_1	924934.peg.8	925230.peg.32	97	99	199	Group1	Group3
10	CP010160.1_3	CP033096.1_5	924934.peg.8	925356.peg.16	98.5	99	199	Group1	Group3
10	CP010172.1_1	CP027126.1_1	924936.peg.8	925230.peg.32	94	97.5	199	Group1	Group3
10	CP010172.1_1	CP033096.1_5	924936.peg.8	925356.peg.16	96.5	97.5	199	Group1	Group3
10	CP010236.1_6	CP027126.1_1	924944.peg.52	925230.peg.32	94	97.5	199	Group1	Group3
10	CP010236.1_6	CP033096.1_5	924944.peg.52	925356.peg.16	96.5	97.5	199	Group1	Group3
10	CP010240.1_4	CP027126.1_1	924949.peg.59	925230.peg.32	95.5	98	199	Group1	Group3
10	CP010240.1_4	CP033096.1_5	924949.peg.59	925356.peg.16	98	98	199	Group1	Group3
10	CP010371.1_1	CP027126.1_1	924954.peg.47	925230.peg.32	94.5	98	199	Group1	Group3
10	CP010371.1_1	CP033096.1_5	924954.peg.47	925356.peg.16	97	98	199	Group1	Group3
10	CP010371.1_6	CP027126.1_1	924956.peg.50	925230.peg.32	97	99	199	Group1	Group3
10	CP010371.1_6	CP033096.1_5	924956.peg.50	925356.peg.16	96	98	199	Group1	Group3
10	CP012380.1_6	CP027126.1_1	924969.peg.7	925230.peg.32	88.9	94	199	Group1	Group3
10	CP012380.1_6	CP027126.1_1	924969.peg.70	925230.peg.32	96	98.5	199	Group1	Group3
10	CP012380.1_6	CP033096.1_5	924969.peg.7	925356.peg.16	88.9	94	199	Group1	Group3
10	CP012380.1_6	CP033096.1_5	924969.peg.70	925356.peg.16	98.5	98.5	199	Group1	Group3
10	CP015138.1_5	CP027126.1_1	925003.peg.52	925230.peg.32	94	97.5	199	Group1	Group3
10	CP015138.1_5	CP033096.1_5	925003.peg.52	925356.peg.16	96.5	97.5	199	Group1	Group3
10	CP015834.1_8	CP027126.1_1	925012.peg.63	925230.peg.32	84.9	91	199	Group1	Group3
10	CP015834.1_8	CP033096.1_5	925012.peg.63	925356.peg.16	86.4	90.5	199	Group1	Group3
10	CP015912.1_6	CP027126.1_1	925021.peg.51	925230.peg.32	94.5	98	199	Group1	Group3
10	CP015912.1_6	CP033096.1_5	925021.peg.51	925356.peg.16	97	98	199	Group1	Group3
10	CP016546.1_3	CP027126.1_1	925027.peg.11	925230.peg.32	94.5	98	199	Group1	Group3
10	CP016546.1_3	CP033096.1_5	925027.peg.11	925356.peg.16	97	98	199	Group1	Group3
10	CP018948.1_9	CP027126.1_1	925061.peg.18	925230.peg.32	96	98	199	Group1	Group3
10	CP018948.1_9	CP033096.1_5	925061.peg.18	925356.peg.16	96.5	98	199	Group1	Group3
10	CP018991.1_8	CP027126.1_1	925067.peg.11	925230.peg.32	94	97	199	Group1	Group3
10	CP018991.1_8	CP033096.1_5	925067.peg.11	925356.peg.16	94.5	97	199	Group1	Group3
10	CP019250.1_4	CP027126.1_1	925075.peg.31	925230.peg.32	88.4	94.5	199	Group1	Group3
10	CP019250.1_4	CP033096.1_5	925075.peg.31	925356.peg.16	88.4	94.5	199	Group1	Group3
10	CP020514.1_5	CP027126.1_1	925089.peg.22	925230.peg.32	94.5	98	199	Group1	Group3
10	CP020514.1_5	CP033096.1_5	925089.peg.22	925356.peg.16	96.5	98	199	Group1	Group3
10	CP021683.1_3	CP027126.1_1	925100.peg.11	925230.peg.32	94.5	98	199	Group1	Group3
10	CP021683.1_3	CP033096.1_5	925100.peg.11	925356.peg.16	97	98	199	Group1	Group3
10	CP022730.1_3	CP027126.1_1	925112.peg.8	925230.peg.32	93.5	97.5	199	Group1	Group3
10	CP022730.1_3	CP033096.1_5	925112.peg.8	925356.peg.16	96	97.5	199	Group1	Group3
10	CP023142.1_8	CP027126.1_1	925117.peg.23	925230.peg.32	97	98.5	199	Group1	Group3
10	CP023142.1_8	CP033096.1_5	925117.peg.23	925356.peg.16	97.5	98.5	199	Group1	Group3
10	CP023346.1_11	CP027126.1_1	925118.peg.54	925230.peg.32	93.5	97	199	Group1	Group3
10	CP023346.1_11	CP033096.1_5	925118.peg.54	925356.peg.16	96	97	199	Group1	Group3
10	CP023844.1_10	CP027126.1_1	925132.peg.52	925230.peg.32	99.5	99.5	199	Group1	Group3
10	CP023844.1_10	CP033096.1_5	925132.peg.52	925356.peg.16	96	98.5	199	Group1	Group3
10	CP024223.1_6	CP027126.1_1	925145.peg.32	925230.peg.32	86.4	94	199	Group1	Group3
10	CP024223.1_6	CP033096.1_5	925145.peg.32	925356.peg.16	86.9	93	199	Group1	Group3
10	CP024256.1_3	CP027126.1_1	925153.peg.48	925230.peg.32	94	97.5	199	Group1	Group3
10	CP024256.1_3	CP033096.1_5	925153.peg.48	925356.peg.16	96.5	97.5	199	Group1	Group3
10	CP024257.1_7	CP027126.1_1	925156.peg.14	925230.peg.32	88.4	94	199	Group1	Group3
10	CP024257.1_7	CP033096.1_5	925156.peg.14	925356.peg.16	90.5	94	199	Group1	Group3
10	CP024855.1_4	CP027126.1_1	925169.peg.50	925230.peg.32	91.5	96	199	Group1	Group3
10	CP024855.1_4	CP033096.1_5	925169.peg.50	925356.peg.16	94	96	199	Group1	Group3
10	CP025048.1_4	CP027126.1_1	925173.peg.55	925230.peg.32	91.5	96	199	Group1	Group3
10	CP025048.1_4	CP033096.1_5	925173.peg.55	925356.peg.16	93.5	96	199	Group1	Group3
10	CP025840.1_4	CP027126.1_1	925189.peg.16	925230.peg.32	92.5	97.5	199	Group1	Group3
10	CP025840.1_4	CP033096.1_5	925189.peg.16	925356.peg.16	95	97.5	199	Group1	Group3
10	CP025906.1_4	CP027126.1_1	925199.peg.51	925230.peg.32	94	97	199	Group1	Group3
10	CP025906.1_4	CP033096.1_5	925199.peg.51	925356.peg.16	94.5	97	199	Group1	Group3
10	CP025913.1_2	CP027126.1_1	925206.peg.49	925230.peg.32	84.9	89.9	199	Group1	Group3
10	CP025913.1_2	CP033096.1_5	925206.peg.49	925356.peg.16	85.9	89.9	199	Group1	Group3
10	CP026399.1_12	CP027126.1_1	925219.peg.52	925230.peg.32	94.5	98	199	Group1	Group3
10	CP026399.1_12	CP033096.1_5	925219.peg.52	925356.peg.16	97	98	199	Group1	Group3
10	CP026491.1_6	CP027126.1_1	925221.peg.10	925230.peg.32	87.4	94	199	Group1	Group3
10	CP026491.1_6	CP033096.1_5	925221.peg.10	925356.peg.16	89.4	94	199	Group1	Group3
10	CP026853.1_9	CP027126.1_1	925226.peg.63	925230.peg.32	84.9	90.5	199	Group1	Group3
10	CP026853.1_9	CP033096.1_5	925226.peg.63	925356.peg.16	86.4	89.9	199	Group1	Group3
10	CP027126.1_1	CP027351.1_12	925230.peg.32	925248.peg.8	94.5	98	199	Group3	Group1
10	CP027126.1_1	CP027534.1_4	925230.peg.32	925270.peg.52	94.5	98	199	Group3	Group1
10	CP027126.1_1	CP027640.1_1	925230.peg.32	925289.peg.60	93.5	97.5	199	Group3	Group1
10	CP027126.1_1	CP029741.1_6	925230.peg.32	925328.peg.62	86.9	93.5	199	Group3	Group1
10	CP027126.1_1	CP031134.1_6	925230.peg.32	925340.peg.66	94	97	199	Group3	Group1
10	CP027126.1_1	CP032265.1_2	925230.peg.32	925349.peg.8	84.5	90.5	200	Group3	Group1
10	CP027126.1_1	CP039404.1_3	925230.peg.32	925400.peg.54	92.5	97.5	199	Group3	Group1
10	CP027126.1_1	CP041448.1_7	925230.peg.32	925416.peg.12	96	98	199	Group3	Group1
10	CP027126.1_1	CP041919.1_5	925230.peg.32	925417.peg.33	89.4	95	199	Group3	Group1
10	CP027126.1_1	CP042969.1_3	925230.peg.32	925420.peg.25	89.4	95	199	Group3	Group1
10	CP027126.1_1	CP043181.1_2	925230.peg.32	925425.peg.61	84.9	91	199	Group3	Group1
10	CP027126.1_1	CP043950.1_9	925230.peg.32	925431.peg.11	87.4	94	199	Group3	Group1
10	CP027126.1_1	mEp460	925230.peg.32	925491.peg.19	92	96	199	Group3	Group1
10	CP027351.1_12	CP033096.1_5	925248.peg.8	925356.peg.16	97	98	199	Group1	Group3
10	CP027534.1_4	CP033096.1_5	925270.peg.52	925356.peg.16	97	98	199	Group1	Group3
10	CP027640.1_1	CP033096.1_5	925289.peg.60	925356.peg.16	96	97.5	199	Group1	Group3
10	CP029741.1_6	CP033096.1_5	925328.peg.62	925356.peg.16	88.4	93.5	199	Group1	Group3
10	CP031134.1_6	CP033096.1_5	925340.peg.66	925356.peg.16	94.5	97	199	Group1	Group3
10	CP032265.1_2	CP033096.1_5	925349.peg.8	925356.peg.16	85	90	200	Group1	Group3
10	CP033096.1_5	CP039404.1_3	925356.peg.16	925400.peg.54	92	96.5	199	Group3	Group1
10	CP033096.1_5	CP041448.1_7	925356.peg.16	925416.peg.12	97	98	199	Group3	Group1
10	CP033096.1_5	CP041919.1_5	925356.peg.16	925417.peg.33	89.4	95	199	Group3	Group1
10	CP033096.1_5	CP042969.1_3	925356.peg.16	925420.peg.25	89.4	95	199	Group3	Group1
10	CP033096.1_5	CP043181.1_2	925356.peg.16	925425.peg.61	86.4	91	199	Group3	Group1
10	CP033096.1_5	CP043950.1_9	925356.peg.16	925431.peg.11	89.4	94	199	Group3	Group1
10	CP033096.1_5	mEp460	925356.peg.16	925491.peg.19	94.5	96	199	Group3	Group1
12	CP000243.1_7	CP010145.1_7	924865.peg.33	924928.peg.33	100	100	71	Group1	Group3
12	CP000243.1_7	CP010157.1_2	924865.peg.33	924932.peg.37	98.6	98.6	71	Group1	Group3
12	CP000243.1_7	CP027126.1_1	924865.peg.33	925230.peg.7	95.8	100	71	Group1	Group3
12	CP000243.1_7	CP033096.1_5	924865.peg.33	925356.peg.51	95.8	100	71	Group1	Group3
12	CP000468.1_11	CP010145.1_7	924866.peg.30	924928.peg.33	85.9	91.5	71	Group1	Group3
12	CP000468.1_11	CP010157.1_2	924866.peg.30	924932.peg.37	84.5	90.1	71	Group1	Group3
12	CP000468.1_11	CP027126.1_1	924866.peg.30	925230.peg.7	84.5	91.5	71	Group1	Group3
12	CP000468.1_11	CP033096.1_5	924866.peg.30	925356.peg.51	84.5	91.5	71	Group1	Group3
12	CP001969.1_15	CP010145.1_7	924879.peg.26	924928.peg.33	95.8	100	71	Group1	Group3
12	CP001969.1_15	CP010157.1_2	924879.peg.26	924932.peg.37	94.4	98.6	71	Group1	Group3
12	CP001969.1_15	CP027126.1_1	924879.peg.26	925230.peg.7	100	100	71	Group1	Group3
12	CP001969.1_15	CP033096.1_5	924879.peg.26	925356.peg.51	100	100	71	Group1	Group3
12	CP003034.1_15	CP010145.1_7	924882.peg.26	924928.peg.33	98.6	98.6	71	Group1	Group3
12	CP003034.1_15	CP010157.1_2	924882.peg.26	924932.peg.37	97.2	97.2	71	Group1	Group3
12	CP003034.1_15	CP027126.1_1	924882.peg.26	925230.peg.7	94.4	98.6	71	Group1	Group3
12	CP003034.1_15	CP033096.1_5	924882.peg.26	925356.peg.51	94.4	98.6	71	Group1	Group3
12	CP006784.1_8	CP010145.1_7	924894.peg.34	924928.peg.33	100	100	71	Group1	Group3
12	CP006784.1_8	CP010157.1_2	924894.peg.34	924932.peg.37	98.6	98.6	71	Group1	Group3
12	CP006784.1_8	CP027126.1_1	924894.peg.34	925230.peg.7	95.8	100	71	Group1	Group3
12	CP006784.1_8	CP033096.1_5	924894.peg.34	925356.peg.51	95.8	100	71	Group1	Group3
12	CP007149.1_7	CP010145.1_7	924899.peg.49	924928.peg.33	100	100	71	Group1	Group3
12	CP007149.1_7	CP010157.1_2	924899.peg.49	924932.peg.37	98.6	98.6	71	Group1	Group3
12	CP007149.1_7	CP027126.1_1	924899.peg.49	925230.peg.7	95.8	100	71	Group1	Group3
12	CP007149.1_7	CP033096.1_5	924899.peg.49	925356.peg.51	95.8	100	71	Group1	Group3
12	CP010119.1_4	CP010145.1_7	924914.peg.26	924928.peg.33	100	100	71	Group1	Group3
12	CP010119.1_4	CP010157.1_2	924914.peg.26	924932.peg.37	98.6	98.6	71	Group1	Group3
12	CP010119.1_4	CP027126.1_1	924914.peg.26	925230.peg.7	95.8	100	71	Group1	Group3
12	CP010119.1_4	CP033096.1_5	924914.peg.26	925356.peg.51	95.8	100	71	Group1	Group3
12	CP010145.1_5	CP010145.1_7	924927.peg.31	924928.peg.33	100	100	71	Group1	Group3
12	CP010145.1_5	CP010157.1_2	924927.peg.31	924932.peg.37	98.6	98.6	71	Group1	Group3
12	CP010145.1_5	CP027126.1_1	924927.peg.31	925230.peg.7	95.8	100	71	Group1	Group3
12	CP010145.1_5	CP033096.1_5	924927.peg.31	925356.peg.51	95.8	100	71	Group1	Group3
12	CP010145.1_7	CP010160.1_3	924928.peg.33	924934.peg.31	98.6	98.6	71	Group3	Group1
12	CP010145.1_7	CP010172.1_1	924928.peg.33	924936.peg.32	100	100	71	Group3	Group1
12	CP010145.1_7	CP010236.1_6	924928.peg.33	924944.peg.29	100	100	71	Group3	Group1
12	CP010145.1_7	CP010240.1_4	924928.peg.33	924949.peg.30	100	100	71	Group3	Group1
12	CP010145.1_7	CP010371.1_1	924928.peg.33	924954.peg.24	100	100	71	Group3	Group1
12	CP010145.1_7	CP010371.1_6	924928.peg.33	924956.peg.25	100	100	71	Group3	Group1
12	CP010145.1_7	CP012380.1_6	924928.peg.33	924969.peg.93	100	100	71	Group3	Group1
12	CP010145.1_7	CP013837.1_9	924928.peg.33	924979.peg.34	100	100	71	Group3	Group1
12	CP010145.1_7	CP015138.1_5	924928.peg.33	925003.peg.29	100	100	71	Group3	Group1
12	CP010145.1_7	CP015834.1_8	924928.peg.33	925012.peg.34	100	100	71	Group3	Group1
12	CP010145.1_7	CP015912.1_6	924928.peg.33	925021.peg.26	100	100	71	Group3	Group1
12	CP010145.1_7	CP016546.1_3	924928.peg.33	925027.peg.36	100	100	71	Group3	Group1
12	CP010145.1_7	CP018948.1_9	924928.peg.33	925061.peg.41	100	100	71	Group3	Group1
12	CP010145.1_7	CP018991.1_8	924928.peg.33	925067.peg.35	100	100	71	Group3	Group1
12	CP010145.1_7	CP019250.1_4	924928.peg.33	925075.peg.7	87.3	95.8	71	Group3	Group1
12	CP010145.1_7	CP019280.1_9	924928.peg.33	925078.peg.28	100	100	71	Group3	Group1
12	CP010145.1_7	CP020514.1_5	924928.peg.33	925089.peg.46	100	100	71	Group3	Group1
12	CP010145.1_7	CP021683.1_3	924928.peg.33	925100.peg.35	100	100	71	Group3	Group1
12	CP010145.1_7	CP022730.1_3	924928.peg.33	925112.peg.30	100	100	71	Group3	Group1
12	CP010145.1_7	CP023142.1_8	924928.peg.33	925117.peg.46	100	100	71	Group3	Group1
12	CP010145.1_7	CP023346.1_11	924928.peg.33	925118.peg.31	100	100	71	Group3	Group1
12	CP010145.1_7	CP023844.1_10	924928.peg.33	925132.peg.28	100	100	71	Group3	Group1
12	CP010145.1_7	CP024223.1_6	924928.peg.33	925145.peg.5	85.9	95.8	71	Group3	Group1
12	CP010145.1_7	CP024256.1_3	924928.peg.33	925153.peg.24	100	100	71	Group3	Group1
12	CP010145.1_7	CP024855.1_4	924928.peg.33	925169.peg.27	100	100	71	Group3	Group1
12	CP010145.1_7	CP025048.1_4	924928.peg.33	925173.peg.29	100	100	71	Group3	Group1
12	CP010145.1_7	CP025840.1_4	924928.peg.33	925189.peg.39	100	100	71	Group3	Group1
12	CP010145.1_7	CP025906.1_4	924928.peg.33	925199.peg.29	100	100	71	Group3	Group1
12	CP010145.1_7	CP025913.1_2	924928.peg.33	925206.peg.24	100	100	71	Group3	Group1
12	CP010145.1_7	CP026399.1_12	924928.peg.33	925219.peg.28	100	100	71	Group3	Group1
12	CP010145.1_7	CP026491.1_6	924928.peg.33	925221.peg.35	87.3	95.8	71	Group3	Group1
12	CP010145.1_7	CP026853.1_9	924928.peg.33	925226.peg.29	90.1	95.8	71	Group3	Group1
12	CP010145.1_7	CP027351.1_12	924928.peg.33	925248.peg.31	100	100	71	Group3	Group1
12	CP010145.1_7	CP027534.1_4	924928.peg.33	925270.peg.29	100	100	71	Group3	Group1
12	CP010145.1_7	CP027640.1_1	924928.peg.33	925289.peg.31	98.6	100	71	Group3	Group1
12	CP010145.1_7	CP029741.1_6	924928.peg.33	925328.peg.38	100	100	71	Group3	Group1
12	CP010145.1_7	CP031134.1_6	924928.peg.33	925340.peg.41	97.2	100	71	Group3	Group1
12	CP010145.1_7	CP032265.1_2	924928.peg.33	925349.peg.37	87.3	95.8	71	Group3	Group1
12	CP010145.1_7	CP033762.1_6	924928.peg.33	925361.peg.31	100	100	71	Group3	Group1
12	CP010145.1_7	CP039404.1_3	924928.peg.33	925400.peg.31	100	100	71	Group3	Group1
12	CP010145.1_7	CP041448.1_7	924928.peg.33	925416.peg.35	100	100	71	Group3	Group1
12	CP010145.1_7	CP041919.1_5	924928.peg.33	925417.peg.9	87.3	95.8	71	Group3	Group1
12	CP010145.1_7	CP042969.1_3	924928.peg.33	925420.peg.1	97.2	98.6	71	Group3	Group1
12	CP010145.1_7	CP043181.1_2	924928.peg.33	925425.peg.36	100	100	71	Group3	Group1
12	CP010145.1_7	CP043950.1_9	924928.peg.33	925431.peg.36	87.3	95.8	71	Group3	Group1
12	CP010145.1_7	mEp460	924928.peg.33	925491.peg.54	100	100	71	Group3	Group1
12	CP010157.1_2	CP010160.1_3	924932.peg.37	924934.peg.31	100	100	71	Group3	Group1
12	CP010157.1_2	CP010172.1_1	924932.peg.37	924936.peg.32	98.6	98.6	71	Group3	Group1
12	CP010157.1_2	CP010236.1_6	924932.peg.37	924944.peg.29	98.6	98.6	71	Group3	Group1
12	CP010157.1_2	CP010240.1_4	924932.peg.37	924949.peg.30	98.6	98.6	71	Group3	Group1
12	CP010157.1_2	CP010371.1_1	924932.peg.37	924954.peg.24	98.6	98.6	71	Group3	Group1
12	CP010157.1_2	CP010371.1_6	924932.peg.37	924956.peg.25	98.6	98.6	71	Group3	Group1
12	CP010157.1_2	CP012380.1_6	924932.peg.37	924969.peg.93	98.6	98.6	71	Group3	Group1
12	CP010157.1_2	CP013837.1_9	924932.peg.37	924979.peg.34	98.6	98.6	71	Group3	Group1
12	CP010157.1_2	CP015138.1_5	924932.peg.37	925003.peg.29	98.6	98.6	71	Group3	Group1
12	CP010157.1_2	CP015834.1_8	924932.peg.37	925012.peg.34	98.6	98.6	71	Group3	Group1
12	CP010157.1_2	CP015912.1_6	924932.peg.37	925021.peg.26	98.6	98.6	71	Group3	Group1
12	CP010157.1_2	CP016546.1_3	924932.peg.37	925027.peg.36	98.6	98.6	71	Group3	Group1
12	CP010157.1_2	CP018948.1_9	924932.peg.37	925061.peg.41	98.6	98.6	71	Group3	Group1
12	CP010157.1_2	CP018991.1_8	924932.peg.37	925067.peg.35	98.6	98.6	71	Group3	Group1
12	CP010157.1_2	CP019250.1_4	924932.peg.37	925075.peg.7	85.9	94.4	71	Group3	Group1
12	CP010157.1_2	CP019280.1_9	924932.peg.37	925078.peg.28	98.6	98.6	71	Group3	Group1
12	CP010157.1_2	CP020514.1_5	924932.peg.37	925089.peg.46	98.6	98.6	71	Group3	Group1
12	CP010157.1_2	CP021683.1_3	924932.peg.37	925100.peg.35	98.6	98.6	71	Group3	Group1
12	CP010157.1_2	CP022730.1_3	924932.peg.37	925112.peg.30	98.6	98.6	71	Group3	Group1
12	CP010157.1_2	CP023142.1_8	924932.peg.37	925117.peg.46	98.6	98.6	71	Group3	Group1
12	CP010157.1_2	CP023346.1_11	924932.peg.37	925118.peg.31	98.6	98.6	71	Group3	Group1
12	CP010157.1_2	CP023844.1_10	924932.peg.37	925132.peg.28	98.6	98.6	71	Group3	Group1
12	CP010157.1_2	CP024223.1_6	924932.peg.37	925145.peg.5	84.5	94.4	71	Group3	Group1
12	CP010157.1_2	CP024256.1_3	924932.peg.37	925153.peg.24	98.6	98.6	71	Group3	Group1
12	CP010157.1_2	CP024855.1_4	924932.peg.37	925169.peg.27	98.6	98.6	71	Group3	Group1
12	CP010157.1_2	CP025048.1_4	924932.peg.37	925173.peg.29	98.6	98.6	71	Group3	Group1
12	CP010157.1_2	CP025840.1_4	924932.peg.37	925189.peg.39	98.6	98.6	71	Group3	Group1
12	CP010157.1_2	CP025906.1_4	924932.peg.37	925199.peg.29	98.6	98.6	71	Group3	Group1
12	CP010157.1_2	CP025913.1_2	924932.peg.37	925206.peg.24	98.6	98.6	71	Group3	Group1
12	CP010157.1_2	CP026399.1_12	924932.peg.37	925219.peg.28	98.6	98.6	71	Group3	Group1
12	CP010157.1_2	CP026491.1_6	924932.peg.37	925221.peg.35	85.9	94.4	71	Group3	Group1
12	CP010157.1_2	CP026853.1_9	924932.peg.37	925226.peg.29	88.7	94.4	71	Group3	Group1
12	CP010157.1_2	CP027351.1_12	924932.peg.37	925248.peg.31	98.6	98.6	71	Group3	Group1
12	CP010157.1_2	CP027534.1_4	924932.peg.37	925270.peg.29	98.6	98.6	71	Group3	Group1
12	CP010157.1_2	CP027640.1_1	924932.peg.37	925289.peg.31	97.2	98.6	71	Group3	Group1
12	CP010157.1_2	CP029741.1_6	924932.peg.37	925328.peg.38	98.6	98.6	71	Group3	Group1
12	CP010157.1_2	CP031134.1_6	924932.peg.37	925340.peg.41	95.8	98.6	71	Group3	Group1
12	CP010157.1_2	CP032265.1_2	924932.peg.37	925349.peg.37	85.9	94.4	71	Group3	Group1
12	CP010157.1_2	CP033762.1_6	924932.peg.37	925361.peg.31	98.6	98.6	71	Group3	Group1
12	CP010157.1_2	CP039404.1_3	924932.peg.37	925400.peg.31	98.6	98.6	71	Group3	Group1
12	CP010157.1_2	CP041448.1_7	924932.peg.37	925416.peg.35	98.6	98.6	71	Group3	Group1
12	CP010157.1_2	CP041919.1_5	924932.peg.37	925417.peg.9	85.9	94.4	71	Group3	Group1
12	CP010157.1_2	CP042969.1_3	924932.peg.37	925420.peg.1	95.8	97.2	71	Group3	Group1
12	CP010157.1_2	CP043181.1_2	924932.peg.37	925425.peg.36	98.6	98.6	71	Group3	Group1
12	CP010157.1_2	CP043950.1_9	924932.peg.37	925431.peg.36	85.9	94.4	71	Group3	Group1
12	CP010157.1_2	mEp460	924932.peg.37	925491.peg.54	98.6	98.6	71	Group3	Group1
12	CP010160.1_3	CP027126.1_1	924934.peg.31	925230.peg.7	94.4	98.6	71	Group1	Group3
12	CP010160.1_3	CP033096.1_5	924934.peg.31	925356.peg.51	94.4	98.6	71	Group1	Group3
12	CP010172.1_1	CP027126.1_1	924936.peg.32	925230.peg.7	95.8	100	71	Group1	Group3
12	CP010172.1_1	CP033096.1_5	924936.peg.32	925356.peg.51	95.8	100	71	Group1	Group3
12	CP010236.1_6	CP027126.1_1	924944.peg.29	925230.peg.7	95.8	100	71	Group1	Group3
12	CP010236.1_6	CP033096.1_5	924944.peg.29	925356.peg.51	95.8	100	71	Group1	Group3
12	CP010240.1_4	CP027126.1_1	924949.peg.30	925230.peg.7	95.8	100	71	Group1	Group3
12	CP010240.1_4	CP033096.1_5	924949.peg.30	925356.peg.51	95.8	100	71	Group1	Group3
12	CP010371.1_1	CP027126.1_1	924954.peg.24	925230.peg.7	95.8	100	71	Group1	Group3
12	CP010371.1_1	CP033096.1_5	924954.peg.24	925356.peg.51	95.8	100	71	Group1	Group3
12	CP010371.1_6	CP027126.1_1	924956.peg.25	925230.peg.7	95.8	100	71	Group1	Group3
12	CP010371.1_6	CP033096.1_5	924956.peg.25	925356.peg.51	95.8	100	71	Group1	Group3
12	CP012380.1_6	CP027126.1_1	924969.peg.93	925230.peg.7	95.8	100	71	Group1	Group3
12	CP012380.1_6	CP033096.1_5	924969.peg.93	925356.peg.51	95.8	100	71	Group1	Group3
12	CP013837.1_9	CP027126.1_1	924979.peg.34	925230.peg.7	95.8	100	71	Group1	Group3
12	CP013837.1_9	CP033096.1_5	924979.peg.34	925356.peg.51	95.8	100	71	Group1	Group3
12	CP015138.1_5	CP027126.1_1	925003.peg.29	925230.peg.7	95.8	100	71	Group1	Group3
12	CP015138.1_5	CP033096.1_5	925003.peg.29	925356.peg.51	95.8	100	71	Group1	Group3
12	CP015834.1_8	CP027126.1_1	925012.peg.34	925230.peg.7	95.8	100	71	Group1	Group3
12	CP015834.1_8	CP033096.1_5	925012.peg.34	925356.peg.51	95.8	100	71	Group1	Group3
12	CP015912.1_6	CP027126.1_1	925021.peg.26	925230.peg.7	95.8	100	71	Group1	Group3
12	CP015912.1_6	CP033096.1_5	925021.peg.26	925356.peg.51	95.8	100	71	Group1	Group3
12	CP016546.1_3	CP027126.1_1	925027.peg.36	925230.peg.7	95.8	100	71	Group1	Group3
12	CP016546.1_3	CP033096.1_5	925027.peg.36	925356.peg.51	95.8	100	71	Group1	Group3
12	CP018948.1_9	CP027126.1_1	925061.peg.41	925230.peg.7	95.8	100	71	Group1	Group3
12	CP018948.1_9	CP033096.1_5	925061.peg.41	925356.peg.51	95.8	100	71	Group1	Group3
12	CP018991.1_8	CP027126.1_1	925067.peg.35	925230.peg.7	95.8	100	71	Group1	Group3
12	CP018991.1_8	CP033096.1_5	925067.peg.35	925356.peg.51	95.8	100	71	Group1	Group3
12	CP019250.1_4	CP027126.1_1	925075.peg.7	925230.peg.7	91.5	95.8	71	Group1	Group3
12	CP019250.1_4	CP033096.1_5	925075.peg.7	925356.peg.51	91.5	95.8	71	Group1	Group3
12	CP019280.1_9	CP027126.1_1	925078.peg.28	925230.peg.7	95.8	100	71	Group1	Group3
12	CP019280.1_9	CP033096.1_5	925078.peg.28	925356.peg.51	95.8	100	71	Group1	Group3
12	CP020514.1_5	CP027126.1_1	925089.peg.46	925230.peg.7	95.8	100	71	Group1	Group3
12	CP020514.1_5	CP033096.1_5	925089.peg.46	925356.peg.51	95.8	100	71	Group1	Group3
12	CP021683.1_3	CP027126.1_1	925100.peg.35	925230.peg.7	95.8	100	71	Group1	Group3
12	CP021683.1_3	CP033096.1_5	925100.peg.35	925356.peg.51	95.8	100	71	Group1	Group3
12	CP022730.1_3	CP027126.1_1	925112.peg.30	925230.peg.7	95.8	100	71	Group1	Group3
12	CP022730.1_3	CP033096.1_5	925112.peg.30	925356.peg.51	95.8	100	71	Group1	Group3
12	CP023142.1_8	CP027126.1_1	925117.peg.46	925230.peg.7	95.8	100	71	Group1	Group3
12	CP023142.1_8	CP033096.1_5	925117.peg.46	925356.peg.51	95.8	100	71	Group1	Group3
12	CP023346.1_11	CP027126.1_1	925118.peg.31	925230.peg.7	95.8	100	71	Group1	Group3
12	CP023346.1_11	CP033096.1_5	925118.peg.31	925356.peg.51	95.8	100	71	Group1	Group3
12	CP023844.1_10	CP027126.1_1	925132.peg.28	925230.peg.7	95.8	100	71	Group1	Group3
12	CP023844.1_10	CP033096.1_5	925132.peg.28	925356.peg.51	95.8	100	71	Group1	Group3
12	CP024223.1_6	CP027126.1_1	925145.peg.5	925230.peg.7	90.1	95.8	71	Group1	Group3
12	CP024223.1_6	CP033096.1_5	925145.peg.5	925356.peg.51	90.1	95.8	71	Group1	Group3
12	CP024256.1_3	CP027126.1_1	925153.peg.24	925230.peg.7	95.8	100	71	Group1	Group3
12	CP024256.1_3	CP033096.1_5	925153.peg.24	925356.peg.51	95.8	100	71	Group1	Group3
12	CP024855.1_4	CP027126.1_1	925169.peg.27	925230.peg.7	95.8	100	71	Group1	Group3
12	CP024855.1_4	CP033096.1_5	925169.peg.27	925356.peg.51	95.8	100	71	Group1	Group3
12	CP025048.1_4	CP027126.1_1	925173.peg.29	925230.peg.7	95.8	100	71	Group1	Group3
12	CP025048.1_4	CP033096.1_5	925173.peg.29	925356.peg.51	95.8	100	71	Group1	Group3
12	CP025840.1_4	CP027126.1_1	925189.peg.39	925230.peg.7	95.8	100	71	Group1	Group3
12	CP025840.1_4	CP033096.1_5	925189.peg.39	925356.peg.51	95.8	100	71	Group1	Group3
12	CP025906.1_4	CP027126.1_1	925199.peg.29	925230.peg.7	95.8	100	71	Group1	Group3
12	CP025906.1_4	CP033096.1_5	925199.peg.29	925356.peg.51	95.8	100	71	Group1	Group3
12	CP025913.1_2	CP027126.1_1	925206.peg.24	925230.peg.7	95.8	100	71	Group1	Group3
12	CP025913.1_2	CP033096.1_5	925206.peg.24	925356.peg.51	95.8	100	71	Group1	Group3
12	CP026399.1_12	CP027126.1_1	925219.peg.28	925230.peg.7	95.8	100	71	Group1	Group3
12	CP026399.1_12	CP033096.1_5	925219.peg.28	925356.peg.51	95.8	100	71	Group1	Group3
12	CP026491.1_6	CP027126.1_1	925221.peg.35	925230.peg.7	91.5	95.8	71	Group1	Group3
12	CP026491.1_6	CP033096.1_5	925221.peg.35	925356.peg.51	91.5	95.8	71	Group1	Group3
12	CP026853.1_9	CP027126.1_1	925226.peg.29	925230.peg.7	88.7	95.8	71	Group1	Group3
12	CP026853.1_9	CP033096.1_5	925226.peg.29	925356.peg.51	88.7	95.8	71	Group1	Group3
12	CP027126.1_1	CP027351.1_12	925230.peg.7	925248.peg.31	95.8	100	71	Group3	Group1
12	CP027126.1_1	CP027534.1_4	925230.peg.7	925270.peg.29	95.8	100	71	Group3	Group1
12	CP027126.1_1	CP027640.1_1	925230.peg.7	925289.peg.31	94.4	100	71	Group3	Group1
12	CP027126.1_1	CP029741.1_6	925230.peg.7	925328.peg.38	95.8	100	71	Group3	Group1
12	CP027126.1_1	CP031134.1_6	925230.peg.7	925340.peg.41	93	100	71	Group3	Group1
12	CP027126.1_1	CP032265.1_2	925230.peg.7	925349.peg.37	91.5	95.8	71	Group3	Group1
12	CP027126.1_1	CP033762.1_6	925230.peg.7	925361.peg.31	95.8	100	71	Group3	Group1
12	CP027126.1_1	CP039404.1_3	925230.peg.7	925400.peg.31	95.8	100	71	Group3	Group1
12	CP027126.1_1	CP041448.1_7	925230.peg.7	925416.peg.35	95.8	100	71	Group3	Group1
12	CP027126.1_1	CP041919.1_5	925230.peg.7	925417.peg.9	91.5	95.8	71	Group3	Group1
12	CP027126.1_1	CP042969.1_3	925230.peg.7	925420.peg.1	95.8	98.6	71	Group3	Group1
12	CP027126.1_1	CP043181.1_2	925230.peg.7	925425.peg.36	95.8	100	71	Group3	Group1
12	CP027126.1_1	CP043950.1_9	925230.peg.7	925431.peg.36	91.5	95.8	71	Group3	Group1
12	CP027126.1_1	mEp460	925230.peg.7	925491.peg.54	95.8	100	71	Group3	Group1
12	CP027351.1_12	CP033096.1_5	925248.peg.31	925356.peg.51	95.8	100	71	Group1	Group3
12	CP027534.1_4	CP033096.1_5	925270.peg.29	925356.peg.51	95.8	100	71	Group1	Group3
12	CP027640.1_1	CP033096.1_5	925289.peg.31	925356.peg.51	94.4	100	71	Group1	Group3
12	CP029741.1_6	CP033096.1_5	925328.peg.38	925356.peg.51	95.8	100	71	Group1	Group3
12	CP031134.1_6	CP033096.1_5	925340.peg.41	925356.peg.51	93	100	71	Group1	Group3
12	CP032265.1_2	CP033096.1_5	925349.peg.37	925356.peg.51	91.5	95.8	71	Group1	Group3
12	CP033096.1_5	CP033762.1_6	925356.peg.51	925361.peg.31	95.8	100	71	Group3	Group1
12	CP033096.1_5	CP039404.1_3	925356.peg.51	925400.peg.31	95.8	100	71	Group3	Group1
12	CP033096.1_5	CP041448.1_7	925356.peg.51	925416.peg.35	95.8	100	71	Group3	Group1
12	CP033096.1_5	CP041919.1_5	925356.peg.51	925417.peg.9	91.5	95.8	71	Group3	Group1
12	CP033096.1_5	CP042969.1_3	925356.peg.51	925420.peg.1	95.8	98.6	71	Group3	Group1
12	CP033096.1_5	CP043181.1_2	925356.peg.51	925425.peg.36	95.8	100	71	Group3	Group1
12	CP033096.1_5	CP043950.1_9	925356.peg.51	925431.peg.36	91.5	95.8	71	Group3	Group1
12	CP033096.1_5	mEp460	925356.peg.51	925491.peg.54	95.8	100	71	Group3	Group1
33	CP000243.1_7	CP033096.1_5	924865.peg.36	925356.peg.46	93.6	95.7	47	Group1	Group3
33	CP000243.1_7	HK620	924865.peg.36	925451.peg.56	88	92	50	Group1	Group7
33	CP001969.1_15	CP033096.1_5	924879.peg.29	925356.peg.46	89.4	93.6	47	Group1	Group3
33	CP001969.1_15	HK620	924879.peg.29	925451.peg.56	84	90	50	Group1	Group7
33	CP003034.1_15	CP033096.1_5	924882.peg.29	925356.peg.46	91.5	93.6	47	Group1	Group3
33	CP003034.1_15	HK620	924882.peg.29	925451.peg.56	86	90	50	Group1	Group7
33	CP006784.1_8	CP033096.1_5	924894.peg.30	925356.peg.46	91.5	97.9	47	Group1	Group3
33	CP006784.1_8	HK620	924894.peg.30	925451.peg.56	94	94	50	Group1	Group7
33	CP010119.1_4	CP033096.1_5	924914.peg.29	925356.peg.46	86	90	50	Group1	Group3
33	CP010119.1_4	HK620	924914.peg.29	925451.peg.56	92	98	50	Group1	Group7
33	CP010145.1_5	CP033096.1_5	924927.peg.28	925356.peg.46	86	92	50	Group1	Group3
33	CP010145.1_5	HK620	924927.peg.28	925451.peg.56	100	100	50	Group1	Group7
33	CP010172.1_1	CP033096.1_5	924936.peg.29	925356.peg.46	91.5	93.6	47	Group1	Group3
33	CP010172.1_1	HK620	924936.peg.29	925451.peg.56	86	90	50	Group1	Group7
33	CP010236.1_6	CP033096.1_5	924944.peg.32	925356.peg.46	88	90	50	Group1	Group3
33	CP010236.1_6	HK620	924944.peg.32	925451.peg.56	94	98	50	Group1	Group7
33	CP010240.1_4	CP033096.1_5	924949.peg.33	925356.peg.46	86	90	50	Group1	Group3
33	CP010240.1_4	HK620	924949.peg.33	925451.peg.56	92	98	50	Group1	Group7
33	CP010371.1_1	CP033096.1_5	924954.peg.27	925356.peg.46	88	90	50	Group1	Group3
33	CP010371.1_1	HK620	924954.peg.27	925451.peg.56	94	98	50	Group1	Group7
33	CP010371.1_6	CP033096.1_5	924956.peg.28	925356.peg.46	88	90	50	Group1	Group3
33	CP010371.1_6	HK620	924956.peg.28	925451.peg.56	94	98	50	Group1	Group7
33	CP012380.1_6	CP033096.1_5	924969.peg.90	925356.peg.46	86	88	50	Group1	Group3
33	CP012380.1_6	HK620	924969.peg.90	925451.peg.56	92	96	50	Group1	Group7
33	CP013837.1_9	CP033096.1_5	924979.peg.37	925356.peg.46	88	90	50	Group1	Group3
33	CP013837.1_9	HK620	924979.peg.37	925451.peg.56	94	98	50	Group1	Group7
33	CP015138.1_5	CP033096.1_5	925003.peg.32	925356.peg.46	88	90	50	Group1	Group3
33	CP015138.1_5	HK620	925003.peg.32	925451.peg.56	94	98	50	Group1	Group7
33	CP015834.1_8	CP033096.1_5	925012.peg.38	925356.peg.46	86	92	50	Group1	Group3
33	CP015834.1_8	HK620	925012.peg.38	925451.peg.56	100	100	50	Group1	Group7
33	CP015912.1_6	CP033096.1_5	925021.peg.29	925356.peg.46	88	90	50	Group1	Group3
33	CP015912.1_6	HK620	925021.peg.29	925451.peg.56	94	98	50	Group1	Group7
33	CP016546.1_3	CP033096.1_5	925027.peg.32	925356.peg.46	91.5	97.9	47	Group1	Group3
33	CP016546.1_3	HK620	925027.peg.32	925451.peg.56	94	94	50	Group1	Group7
33	CP018948.1_9	CP033096.1_5	925061.peg.38	925356.peg.46	88	90	50	Group1	Group3
33	CP018948.1_9	HK620	925061.peg.38	925451.peg.56	94	98	50	Group1	Group7
33	CP018991.1_8	CP033096.1_5	925067.peg.32	925356.peg.46	91.5	97.9	47	Group1	Group3
33	CP018991.1_8	HK620	925067.peg.32	925451.peg.56	94	94	50	Group1	Group7
33	CP019280.1_9	CP033096.1_5	925078.peg.31	925356.peg.46	88	90	50	Group1	Group3
33	CP019280.1_9	HK620	925078.peg.31	925451.peg.56	94	98	50	Group1	Group7
33	CP020514.1_5	CP033096.1_5	925089.peg.43	925356.peg.46	86	88	50	Group1	Group3
33	CP020514.1_5	HK620	925089.peg.43	925451.peg.56	92	96	50	Group1	Group7
33	CP021683.1_3	CP033096.1_5	925100.peg.32	925356.peg.46	91.5	93.6	47	Group1	Group3
33	CP021683.1_3	HK620	925100.peg.32	925451.peg.56	86	90	50	Group1	Group7
33	CP022730.1_3	CP033096.1_5	925112.peg.27	925356.peg.46	86	88	50	Group1	Group3
33	CP022730.1_3	HK620	925112.peg.27	925451.peg.56	92	96	50	Group1	Group7
33	CP023142.1_8	CP033096.1_5	925117.peg.43	925356.peg.46	93.6	95.7	47	Group1	Group3
33	CP023142.1_8	HK620	925117.peg.43	925451.peg.56	88	92	50	Group1	Group7
33	CP023346.1_11	CP033096.1_5	925118.peg.34	925356.peg.46	90	92	50	Group1	Group3
33	CP023346.1_11	HK620	925118.peg.34	925451.peg.56	96	100	50	Group1	Group7
33	CP023844.1_10	CP033096.1_5	925132.peg.31	925356.peg.46	88	90	50	Group1	Group3
33	CP023844.1_10	HK620	925132.peg.31	925451.peg.56	94	98	50	Group1	Group7
33	CP024256.1_3	CP033096.1_5	925153.peg.27	925356.peg.46	86	88	50	Group1	Group3
33	CP024256.1_3	HK620	925153.peg.27	925451.peg.56	92	96	50	Group1	Group7
33	CP024855.1_4	CP033096.1_5	925169.peg.30	925356.peg.46	95.7	97.9	47	Group1	Group3
33	CP024855.1_4	HK620	925169.peg.30	925451.peg.56	90	94	50	Group1	Group7
33	CP025048.1_4	CP033096.1_5	925173.peg.33	925356.peg.46	90	92	50	Group1	Group3
33	CP025048.1_4	HK620	925173.peg.33	925451.peg.56	96	100	50	Group1	Group7
33	CP025840.1_4	CP033096.1_5	925189.peg.36	925356.peg.46	95.7	97.9	47	Group1	Group3
33	CP025840.1_4	HK620	925189.peg.36	925451.peg.56	90	94	50	Group1	Group7
33	CP025906.1_4	CP033096.1_5	925199.peg.32	925356.peg.46	90	92	50	Group1	Group3
33	CP025906.1_4	HK620	925199.peg.32	925451.peg.56	96	100	50	Group1	Group7
33	CP025913.1_2	CP033096.1_5	925206.peg.28	925356.peg.46	86	92	50	Group1	Group3
33	CP025913.1_2	HK620	925206.peg.28	925451.peg.56	100	100	50	Group1	Group7
33	CP026399.1_12	CP033096.1_5	925219.peg.31	925356.peg.46	88	90	50	Group1	Group3
33	CP026399.1_12	HK620	925219.peg.31	925451.peg.56	94	98	50	Group1	Group7
33	CP026491.1_6	CP033096.1_5	925221.peg.31	925356.peg.46	91.5	97.9	47	Group1	Group3
33	CP026491.1_6	HK620	925221.peg.31	925451.peg.56	94	94	50	Group1	Group7
33	CP031134.1_6	CP033096.1_5	925340.peg.45	925356.peg.46	91.5	97.9	47	Group1	Group3
33	CP031134.1_6	HK620	925340.peg.45	925451.peg.56	94	94	50	Group1	Group7
33	CP032265.1_2	CP033096.1_5	925349.peg.33	925356.peg.46	91.5	97.9	47	Group1	Group3
33	CP032265.1_2	HK620	925349.peg.33	925451.peg.56	94	94	50	Group1	Group7
33	CP033096.1_5	CP033762.1_6	925356.peg.46	925361.peg.35	88	90	50	Group3	Group1
33	CP033096.1_5	CP039404.1_3	925356.peg.46	925400.peg.34	88	90	50	Group3	Group1
33	CP033096.1_5	CP041448.1_7	925356.peg.46	925416.peg.32	93.6	95.7	47	Group3	Group1
33	CP033096.1_5	CP043950.1_9	925356.peg.46	925431.peg.32	86	92	50	Group3	Group1
33	CP033096.1_5	HK620	925356.peg.46	925451.peg.56	86	92	50	Group3	Group7
33	CP033096.1_5	mEp460	925356.peg.46	925491.peg.58	90	92	50	Group3	Group1
33	CP033762.1_6	HK620	925361.peg.35	925451.peg.56	94	98	50	Group1	Group7
33	CP039404.1_3	HK620	925400.peg.34	925451.peg.56	94	98	50	Group1	Group7
33	CP041448.1_7	HK620	925416.peg.32	925451.peg.56	88	92	50	Group1	Group7
33	CP043950.1_9	HK620	925431.peg.32	925451.peg.56	100	100	50	Group1	Group7
33	HK620	mEp460	925451.peg.56	925491.peg.58	96	100	50	Group7	Group1
38	CP000243.1_7	CP010145.1_7	924865.peg.34	924928.peg.34	97	98.8	165	Group1	Group3
38	CP000243.1_7	CP010157.1_2	924865.peg.34	924932.peg.36	95.2	97.6	165	Group1	Group3
38	CP000243.1_7	CP027126.1_1	924865.peg.34	925230.peg.8	97.6	99.4	165	Group1	Group3
38	CP001969.1_15	CP010145.1_7	924879.peg.27	924928.peg.34	94.5	97.6	165	Group1	Group3
38	CP001969.1_15	CP010157.1_2	924879.peg.27	924932.peg.36	95.2	97.6	165	Group1	Group3
38	CP001969.1_15	CP027126.1_1	924879.peg.27	925230.peg.8	95.2	98.2	165	Group1	Group3
38	CP003034.1_15	CP010145.1_7	924882.peg.27	924928.peg.34	97	98.8	165	Group1	Group3
38	CP003034.1_15	CP010157.1_2	924882.peg.27	924932.peg.36	95.2	97.6	165	Group1	Group3
38	CP003034.1_15	CP027126.1_1	924882.peg.27	925230.peg.8	97.6	99.4	165	Group1	Group3
38	CP010119.1_4	CP010145.1_7	924914.peg.27	924928.peg.34	97	98.8	165	Group1	Group3
38	CP010119.1_4	CP010157.1_2	924914.peg.27	924932.peg.36	95.2	97.6	165	Group1	Group3
38	CP010119.1_4	CP027126.1_1	924914.peg.27	925230.peg.8	97.6	99.4	165	Group1	Group3
38	CP010145.1_5	CP010145.1_7	924927.peg.30	924928.peg.34	97	98.8	165	Group1	Group3
38	CP010145.1_5	CP010157.1_2	924927.peg.30	924932.peg.36	95.2	97.6	165	Group1	Group3
38	CP010145.1_5	CP027126.1_1	924927.peg.30	925230.peg.8	97.6	99.4	165	Group1	Group3
38	CP010145.1_7	CP010160.1_3	924928.peg.34	924934.peg.30	97	98.8	165	Group3	Group1
38	CP010145.1_7	CP010172.1_1	924928.peg.34	924936.peg.31	97	98.8	165	Group3	Group1
38	CP010145.1_7	CP010236.1_6	924928.peg.34	924944.peg.30	97	98.8	165	Group3	Group1
38	CP010145.1_7	CP010240.1_4	924928.peg.34	924949.peg.31	97	98.8	165	Group3	Group1
38	CP010145.1_7	CP010371.1_1	924928.peg.34	924954.peg.25	97.6	99.4	165	Group3	Group1
38	CP010145.1_7	CP010371.1_6	924928.peg.34	924956.peg.26	97	98.8	165	Group3	Group1
38	CP010145.1_7	CP012380.1_6	924928.peg.34	924969.peg.92	95.8	98.2	165	Group3	Group1
38	CP010145.1_7	CP013837.1_9	924928.peg.34	924979.peg.35	97	98.8	165	Group3	Group1
38	CP010145.1_7	CP015138.1_5	924928.peg.34	925003.peg.30	97	98.8	165	Group3	Group1
38	CP010145.1_7	CP015912.1_6	924928.peg.34	925021.peg.27	97	98.8	165	Group3	Group1
38	CP010145.1_7	CP018948.1_9	924928.peg.34	925061.peg.40	97	98.8	165	Group3	Group1
38	CP010145.1_7	CP018991.1_8	924928.peg.34	925067.peg.34	97	98.8	165	Group3	Group1
38	CP010145.1_7	CP019280.1_9	924928.peg.34	925078.peg.29	97	98.8	165	Group3	Group1
38	CP010145.1_7	CP020514.1_5	924928.peg.34	925089.peg.45	96.4	98.2	165	Group3	Group1
38	CP010145.1_7	CP021683.1_3	924928.peg.34	925100.peg.34	97	98.8	165	Group3	Group1
38	CP010145.1_7	CP022730.1_3	924928.peg.34	925112.peg.29	95.8	98.2	165	Group3	Group1
38	CP010145.1_7	CP023142.1_8	924928.peg.34	925117.peg.45	97	98.8	165	Group3	Group1
38	CP010145.1_7	CP023346.1_11	924928.peg.34	925118.peg.32	97	98.8	165	Group3	Group1
38	CP010145.1_7	CP023844.1_10	924928.peg.34	925132.peg.29	97	98.8	165	Group3	Group1
38	CP010145.1_7	CP024256.1_3	924928.peg.34	925153.peg.25	97	98.8	165	Group3	Group1
38	CP010145.1_7	CP024855.1_4	924928.peg.34	925169.peg.28	97.6	99.4	165	Group3	Group1
38	CP010145.1_7	CP025840.1_4	924928.peg.34	925189.peg.38	98.2	99.4	165	Group3	Group1
38	CP010145.1_7	CP025906.1_4	924928.peg.34	925199.peg.30	97.6	99.4	165	Group3	Group1
38	CP010145.1_7	CP026399.1_12	924928.peg.34	925219.peg.29	97	98.8	165	Group3	Group1
38	CP010145.1_7	CP027351.1_12	924928.peg.34	925248.peg.30	96.4	98.8	165	Group3	Group1
38	CP010145.1_7	CP027534.1_4	924928.peg.34	925270.peg.30	95.8	98.2	165	Group3	Group1
38	CP010145.1_7	CP029741.1_6	924928.peg.34	925328.peg.39	96.4	98.8	165	Group3	Group1
38	CP010145.1_7	CP039404.1_3	924928.peg.34	925400.peg.32	97	98.8	165	Group3	Group1
38	CP010145.1_7	CP041448.1_7	924928.peg.34	925416.peg.34	97	98.8	165	Group3	Group1
38	CP010157.1_2	CP010160.1_3	924932.peg.36	924934.peg.30	95.2	97.6	165	Group3	Group1
38	CP010157.1_2	CP010172.1_1	924932.peg.36	924936.peg.31	95.2	97.6	165	Group3	Group1
38	CP010157.1_2	CP010236.1_6	924932.peg.36	924944.peg.30	95.2	97.6	165	Group3	Group1
38	CP010157.1_2	CP010240.1_4	924932.peg.36	924949.peg.31	95.2	97.6	165	Group3	Group1
38	CP010157.1_2	CP010371.1_1	924932.peg.36	924954.peg.25	95.8	98.2	165	Group3	Group1
38	CP010157.1_2	CP010371.1_6	924932.peg.36	924956.peg.26	95.2	97.6	165	Group3	Group1
38	CP010157.1_2	CP012380.1_6	924932.peg.36	924969.peg.92	96.4	98.2	165	Group3	Group1
38	CP010157.1_2	CP013837.1_9	924932.peg.36	924979.peg.35	95.2	97.6	165	Group3	Group1
38	CP010157.1_2	CP015138.1_5	924932.peg.36	925003.peg.30	95.2	97.6	165	Group3	Group1
38	CP010157.1_2	CP015912.1_6	924932.peg.36	925021.peg.27	95.2	97.6	165	Group3	Group1
38	CP010157.1_2	CP018948.1_9	924932.peg.36	925061.peg.40	95.2	97.6	165	Group3	Group1
38	CP010157.1_2	CP018991.1_8	924932.peg.36	925067.peg.34	95.2	97.6	165	Group3	Group1
38	CP010157.1_2	CP019280.1_9	924932.peg.36	925078.peg.29	95.2	97.6	165	Group3	Group1
38	CP010157.1_2	CP020514.1_5	924932.peg.36	925089.peg.45	94.5	97	165	Group3	Group1
38	CP010157.1_2	CP021683.1_3	924932.peg.36	925100.peg.34	95.2	97.6	165	Group3	Group1
38	CP010157.1_2	CP022730.1_3	924932.peg.36	925112.peg.29	96.4	98.2	165	Group3	Group1
38	CP010157.1_2	CP023142.1_8	924932.peg.36	925117.peg.45	95.2	97.6	165	Group3	Group1
38	CP010157.1_2	CP023346.1_11	924932.peg.36	925118.peg.32	95.2	97.6	165	Group3	Group1
38	CP010157.1_2	CP023844.1_10	924932.peg.36	925132.peg.29	95.2	97.6	165	Group3	Group1
38	CP010157.1_2	CP024256.1_3	924932.peg.36	925153.peg.25	95.2	97.6	165	Group3	Group1
38	CP010157.1_2	CP024855.1_4	924932.peg.36	925169.peg.28	95.8	98.2	165	Group3	Group1
38	CP010157.1_2	CP025840.1_4	924932.peg.36	925189.peg.38	95.2	98.2	165	Group3	Group1
38	CP010157.1_2	CP025906.1_4	924932.peg.36	925199.peg.30	95.8	98.2	165	Group3	Group1
38	CP010157.1_2	CP026399.1_12	924932.peg.36	925219.peg.29	95.2	97.6	165	Group3	Group1
38	CP010157.1_2	CP027351.1_12	924932.peg.36	925248.peg.30	94.5	97.6	165	Group3	Group1
38	CP010157.1_2	CP027534.1_4	924932.peg.36	925270.peg.30	93.9	97	165	Group3	Group1
38	CP010157.1_2	CP029741.1_6	924932.peg.36	925328.peg.39	94.5	97.6	165	Group3	Group1
38	CP010157.1_2	CP039404.1_3	924932.peg.36	925400.peg.32	95.2	97.6	165	Group3	Group1
38	CP010157.1_2	CP041448.1_7	924932.peg.36	925416.peg.34	95.2	97.6	165	Group3	Group1
38	CP010160.1_3	CP027126.1_1	924934.peg.30	925230.peg.8	97.6	99.4	165	Group1	Group3
38	CP010172.1_1	CP027126.1_1	924936.peg.31	925230.peg.8	97.6	99.4	165	Group1	Group3
38	CP010236.1_6	CP027126.1_1	924944.peg.30	925230.peg.8	97.6	99.4	165	Group1	Group3
38	CP010240.1_4	CP027126.1_1	924949.peg.31	925230.peg.8	97.6	99.4	165	Group1	Group3
38	CP010371.1_1	CP027126.1_1	924954.peg.25	925230.peg.8	98.2	100	165	Group1	Group3
38	CP010371.1_6	CP027126.1_1	924956.peg.26	925230.peg.8	97.6	99.4	165	Group1	Group3
38	CP012380.1_6	CP027126.1_1	924969.peg.92	925230.peg.8	96.4	98.8	165	Group1	Group3
38	CP013837.1_9	CP027126.1_1	924979.peg.35	925230.peg.8	97.6	99.4	165	Group1	Group3
38	CP015138.1_5	CP027126.1_1	925003.peg.30	925230.peg.8	97.6	99.4	165	Group1	Group3
38	CP015912.1_6	CP027126.1_1	925021.peg.27	925230.peg.8	97.6	99.4	165	Group1	Group3
38	CP018948.1_9	CP027126.1_1	925061.peg.40	925230.peg.8	97.6	99.4	165	Group1	Group3
38	CP018991.1_8	CP027126.1_1	925067.peg.34	925230.peg.8	97.6	99.4	165	Group1	Group3
38	CP019280.1_9	CP027126.1_1	925078.peg.29	925230.peg.8	97.6	99.4	165	Group1	Group3
38	CP020514.1_5	CP027126.1_1	925089.peg.45	925230.peg.8	97	98.8	165	Group1	Group3
38	CP021683.1_3	CP027126.1_1	925100.peg.34	925230.peg.8	97.6	99.4	165	Group1	Group3
38	CP022730.1_3	CP027126.1_1	925112.peg.29	925230.peg.8	96.4	98.8	165	Group1	Group3
38	CP023142.1_8	CP027126.1_1	925117.peg.45	925230.peg.8	97.6	99.4	165	Group1	Group3
38	CP023346.1_11	CP027126.1_1	925118.peg.32	925230.peg.8	97.6	99.4	165	Group1	Group3
38	CP023844.1_10	CP027126.1_1	925132.peg.29	925230.peg.8	97.6	99.4	165	Group1	Group3
38	CP024256.1_3	CP027126.1_1	925153.peg.25	925230.peg.8	97.6	99.4	165	Group1	Group3
38	CP024855.1_4	CP027126.1_1	925169.peg.28	925230.peg.8	98.2	100	165	Group1	Group3
38	CP025840.1_4	CP027126.1_1	925189.peg.38	925230.peg.8	98.8	100	165	Group1	Group3
38	CP025906.1_4	CP027126.1_1	925199.peg.30	925230.peg.8	98.2	100	165	Group1	Group3
38	CP026399.1_12	CP027126.1_1	925219.peg.29	925230.peg.8	97.6	99.4	165	Group1	Group3
38	CP027126.1_1	CP027351.1_12	925230.peg.8	925248.peg.30	97	99.4	165	Group3	Group1
38	CP027126.1_1	CP027534.1_4	925230.peg.8	925270.peg.30	96.4	98.8	165	Group3	Group1
38	CP027126.1_1	CP029741.1_6	925230.peg.8	925328.peg.39	97	99.4	165	Group3	Group1
38	CP027126.1_1	CP039404.1_3	925230.peg.8	925400.peg.32	97.6	99.4	165	Group3	Group1
38	CP027126.1_1	CP041448.1_7	925230.peg.8	925416.peg.34	97.6	99.4	165	Group3	Group1
40	CP006784.1_8	CP010145.1_7	924894.peg.8	924928.peg.61	94.8	95.4	194	Group1	Group3
40	CP006784.1_8	CP010157.1_2	924894.peg.8	924932.peg.8	92.3	94.3	194	Group1	Group3
40	CP006784.1_8	CP027126.1_1	924894.peg.8	925230.peg.34	93.3	96.4	194	Group1	Group3
40	CP006784.1_8	CP033096.1_5	924894.peg.8	925356.peg.10	93.3	94.8	194	Group1	Group3
40	CP006784.1_8	HK629	924894.peg.8	925452.peg.24	95.4	95.9	194	Group1	Group3
40	CP006784.1_8	HK630	924894.peg.8	925453.peg.24	95.4	95.9	194	Group1	Group3
40	CP006784.1_8	Lambda	924894.peg.8	925475.peg.24	94.8	95.9	194	Group1	Group3
40	CP010145.1_7	CP010160.1_3	924928.peg.61	924934.peg.6	95.4	95.9	194	Group3	Group1
40	CP010145.1_7	CP010172.1_1	924928.peg.61	924936.peg.4	93.3	94.8	194	Group3	Group1
40	CP010145.1_7	CP010236.1_6	924928.peg.61	924944.peg.54	92.8	94.3	194	Group3	Group1
40	CP010145.1_7	CP010371.1_1	924928.peg.61	924954.peg.50	94.3	95.4	194	Group3	Group1
40	CP010145.1_7	CP012380.1_6	924928.peg.61	924969.peg.5	94.8	95.4	194	Group3	Group1
[truncated: 3,239 more rows]

## Sheet: Table S4
	Protein clusters	transferred protein clusters	(%)	co-transferred protein clusters	frequently co-transferred protein clusters	(%)
early_left	193	49	0.253886	48	25	0.520833
early_right	137	35	0.255474	34	15	0.441176
immunity	28	7	0.25	6	5	0.833333
late	284	74	0.260563	73	51	0.69863
total with operon annotation	642	165	0.257009	161	96	0.596273
unknown	503	15	0.0298211	15	6	0.4
total	1145	180	0.157205	176	102	0.579545

## Sheet: Table S5
			PCT				PCO									Number of genes inbetween clusters on genome		Number of nucleotides inbetween clusters on genome
Protein cluster 1	Protein cluster 2	Module	PCT	Number of genome pairs with transfer of Cluster 1	Number of genome pairs with transfer of Cluster 2	Inter-section	PCO	Number of genomes with Cluster 1	Number of genomes with Cluster 2	Inter-section	Annotation of Cluster 1	Annotation of Cluster 2	Operon of Cluster 1	Operon of Cluster 2	Groups involved in co-transfer	Median	IQR	Median	IQR
PC107	PC109	4	1	56	56	56	1	13	13	13	Phage head, terminase DNA packaging protein A	Phage head, portal protein B	late	late	Group1-Group3;Group3-Group6;Group10-Group3;Group3-Group8;Group11-Group3;Group1-Group6;Group1-Group10;Group1-Group8;Group1-Group11;Group10-Group6;Group6-Group8;Group11-Group6;Group10-Group8;Group10-Group11;Group11-Group8	1	0	199	3
PC107	PC112	4	1	56	56	56	1	13	13	13	Phage head, terminase DNA packaging protein A	Phage head, major capsid protein E	late	late	Group1-Group3;Group3-Group6;Group10-Group3;Group3-Group8;Group11-Group3;Group1-Group6;Group1-Group10;Group1-Group8;Group1-Group11;Group10-Group6;Group6-Group8;Group11-Group6;Group10-Group8;Group10-Group11;Group11-Group8	4	0	3498	30
PC109	PC112	4	1	56	56	56	1	13	13	13	Phage head, portal protein B	Phage head, major capsid protein E	late	late	Group1-Group3;Group3-Group6;Group10-Group3;Group3-Group8;Group11-Group3;Group1-Group6;Group1-Group10;Group1-Group8;Group1-Group11;Group10-Group6;Group6-Group8;Group11-Group6;Group10-Group8;Group10-Group11;Group11-Group8	2	0	1697	36
PC110	PC111	2	1	16	16	16	1	13	13	13	Phage head, head-tail preconnector protease C / Phage head, scaffolding domain Nu3	Phage head, head-DNA stabilization protein D	late	late	Group1-Group3;Group10-Group6;Group6-Group8;Group11-Group6;Group10-Group8;Group10-Group11;Group11-Group8	0	0	9	0
PC88	PC89	1	1	15	15	15	1	16	16	16	Phage protein	major capsid protein	late	late	Group12-Group2	0	0	33	3
PC88	PC90	1	1	15	15	15	1	16	16	16	Phage protein	Phage maturation protease	late	late	Group12-Group2	1	0	1193	0
PC88	PC91	1	1	15	15	15	1	16	16	16	Phage protein	Phage portal (connector) protein	late	late	Group12-Group2	2	0	1888	0
PC88	PC92	1	1	15	15	15	1	16	16	16	Phage protein	Phage terminase, large subunit (3p-extended COS ends)	late	late	Group12-Group2	3	0	3162	0
PC88	PC93	1	1	15	15	15	1	16	16	16	Phage protein	Phage terminase, small subunit	late	late	Group12-Group2	4	0	4683	0
PC89	PC90	1	1	15	15	15	1	16	16	16	major capsid protein	Phage maturation protease	late	late	Group12-Group2	0	0	2	0
PC89	PC91	1	1	15	15	15	1	16	16	16	major capsid protein	Phage portal (connector) protein	late	late	Group12-Group2	1	0	697	0
PC89	PC92	1	1	15	15	15	1	16	16	16	major capsid protein	Phage terminase, large subunit (3p-extended COS ends)	late	late	Group12-Group2	2	0	1971	0
PC89	PC93	1	1	15	15	15	1	16	16	16	major capsid protein	Phage terminase, small subunit	late	late	Group12-Group2	3	0	3492	0
PC90	PC91	1	1	15	15	15	1	16	16	16	Phage maturation protease	Phage portal (connector) protein	late	late	Group12-Group2	0	0	17	12
PC90	PC92	1	1	15	15	15	1	16	16	16	Phage maturation protease	Phage terminase, large subunit (3p-extended COS ends)	late	late	Group12-Group2	1	0	1291	12
PC90	PC93	1	1	15	15	15	1	16	16	16	Phage maturation protease	Phage terminase, small subunit	late	late	Group12-Group2	2	0	2812	12
PC91	PC92	1	1	15	15	15	1	16	16	16	Phage portal (connector) protein	Phage terminase, large subunit (3p-extended COS ends)	late	late	Group12-Group2	0	0	-1	0
PC91	PC93	1	1	15	15	15	1	16	16	16	Phage portal (connector) protein	Phage terminase, small subunit	late	late	Group12-Group2	1	0	1520	0
PC92	PC93	1	1	15	15	15	1	16	16	16	Phage terminase, large subunit (3p-extended COS ends)	Phage terminase, small subunit	late	late	Group12-Group2	0	0	6	0
PC114	PC2	2	1	12	12	12	0.178082	13	73	13	Phage head, head-tail joining protein FII	Phage tail, component Z	late	late	Group1-Group3;Group10-Group6;Group11-Group6;Group10-Group11	0	0	11	2
PC114	PC3	2	1	12	12	12	0.178082	13	73	13	Phage head, head-tail joining protein FII	Phage tail, component U	late	late	Group1-Group3;Group10-Group6;Group11-Group6;Group10-Group11	1	0	586	26
PC114	PC132	2	1	12	12	12	0.923077	13	12	12	Phage head, head-tail joining protein FII	Phage tail, component G	late	late	Group1-Group3;Group10-Group6;Group11-Group6;Group10-Group11	3	0	1745	3.25
PC114	PC133	2	1	12	12	12	0.923077	13	12	12	Phage head, head-tail joining protein FII	Phage tail, tail length tape-measure protein H	late	late	Group1-Group3;Group10-Group6;Group11-Group6;Group10-Group11	5	0	2576	105.25
PC2	PC3	2	1	12	12	12	1	73	73	73	Phage tail, component Z	Phage tail, component U	late	late	Group1-Group3;Group10-Group6;Group11-Group6;Group10-Group11	0	0	-4	0
PC132	PC2	2	1	12	12	12	0.164384	12	73	12	Phage tail, component G	Phage tail, component Z	late	late	Group1-Group3;Group10-Group6;Group11-Group6;Group10-Group11	2	0	1155	21
PC132	PC3	2	1	12	12	12	0.164384	12	73	12	Phage tail, component G	Phage tail, component U	late	late	Group1-Group3;Group10-Group6;Group11-Group6;Group10-Group11	1	0	763	18
PC132	PC133	2	1	12	12	12	1	12	12	12	Phage tail, component G	Phage tail, tail length tape-measure protein H	late	late	Group1-Group3;Group10-Group6;Group11-Group6;Group10-Group11	1	0	408	102
PC133	PC2	2	1	12	12	12	0.164384	12	73	12	Phage tail, tail length tape-measure protein H	Phage tail, component Z	late	late	Group1-Group3;Group10-Group6;Group11-Group6;Group10-Group11	4	0	1986	79.25
PC133	PC3	2	1	12	12	12	0.164384	12	73	12	Phage tail, tail length tape-measure protein H	Phage tail, component U	late	late	Group1-Group3;Group10-Group6;Group11-Group6;Group10-Group11	3	0	1594	82.25
PC120	PC82	1	1	11	11	11	0.666667	13	17	12	Phage capsid and scaffold	Phage tail tip, assembly protein M	late	late	Group12-Group2	6	0.25	5373	117.5
PC120	PC81	1	1	11	11	11	0.764706	13	17	13	Phage capsid and scaffold	Phage head-tail adapter	late	late	Group12-Group2	0	0	-4	0
PC81	PC82	1	1	11	11	11	0.888889	17	17	16	Phage head-tail adapter	Phage tail tip, assembly protein M	late	late	Group12-Group2	7	0.25	5819	117.5
PC256	PC257	6	1	9	9	9	1	5	5	5	integrase	excisionase	early_left	early_left	Group6-Group8;Group11-Group6;Group2-Group6;Group11-Group8;Group2-Group8;Group11-Group2	0	0	-4	0
PC216	PC223	11	1	4	4	4	1	5	5	5	Phage head decoration protein (P22 Dec-like)	DNA stabilization, phage-associated	late	late	Group4-Group7	1	0	704	4
PC216	PC217	11	1	4	4	4	1	5	5	5	Phage head decoration protein (P22 Dec-like)	Phage DNA transfer protein	late	late	Group4-Group7	0	0	2	0
PC216	PC219	11	1	4	4	4	1	5	5	5	Phage head decoration protein (P22 Dec-like)	Phage protein	late	unknown	Group4-Group7	4	0	4494	0
PC217	PC223	11	1	4	4	4	1	5	5	5	Phage DNA transfer protein	DNA stabilization, phage-associated	late	late	Group4-Group7	2	0	1162	4
PC217	PC219	11	1	4	4	4	1	5	5	5	Phage DNA transfer protein	Phage protein	late	unknown	Group4-Group7	3	0	3802	0
PC219	PC223	11	1	4	4	4	1	5	5	5	Phage protein	DNA stabilization, phage-associated	unknown	late	Group4-Group7	6	0	5654	0
PC239	PC240	18	1	4	4	4	1	5	5	5	Phage DNA replication protein O	Phage exclusion protein ren	early_right	early_right	Group2-Group3	1	0	694	0
PC311	PC312	27	1	3	3	3	1	4	4	4	hypothetical protein	Phage protein ea47	early_left	early_left	Group1-Group3	0	0	90	0
PC338	PC339	19	1	2	2	2	1	3	3	3	Orf80	FIG01047621: hypothetical protein	late	late	Group4-Group7	0	0	1	0
PC316	PC319	17	1	2	2	2	0.6	4	4	3	Gifsy-2 prophage RecT	prophage Kil protein	early_left	early_left	Group11-Group6	3	0.5	4100	436.5
PC316	PC386	17	1	2	2	2	0.75	4	3	3	Gifsy-2 prophage RecT	Phage holin	early_left	late	Group11-Group6	31	3	16290	1328.5
PC319	PC386	17	1	2	2	2	0.75	4	3	3	prophage Kil protein	Phage holin	early_left	late	Group11-Group6	27	3.5	11983	892
PC390	PC395	16	1	2	2	2	1	3	3	3	hypothetical protein	hypothetical protein	early_left	early_left	Group2-Group5	11	2	5286	1144.5
PC390	PC396	16	1	2	2	2	1	3	3	3	hypothetical protein	Phage protein	early_left	early_left	Group2-Group5	12	2	5468	1141.5
PC395	PC396	16	1	2	2	2	1	3	3	3	hypothetical protein	Phage protein	early_left	early_left	Group2-Group5	0	0	-4	0
PC119	PC406	3	1	2	2	2	0.230769	13	3	3	putative structure; Structural component (Phage or Prophage Related)	probable major tail subunit	late	late	Group12-Group2	0	0	53	1
PC118	PC119	3	1	2	2	2	1	13	13	13	Phage tail assembly chaperone	putative structure; Structural component (Phage or Prophage Related)	late	late	Group12-Group2	1	0	578	1
PC118	PC406	3	1	2	2	2	0.230769	13	3	3	Phage tail assembly chaperone	probable major tail subunit	late	late	Group12-Group2	0	0	54	0
PC116	PC119	3	1	2	2	2	1	13	13	13	Phage tail, tail length tape-measure protein H	putative structure; Structural component (Phage or Prophage Related)	late	late	Group12-Group2	3	0	1301	1
PC116	PC406	3	1	2	2	2	0.230769	13	3	3	Phage tail, tail length tape-measure protein H	probable major tail subunit	late	late	Group12-Group2	2	0	777	0
PC116	PC118	3	1	2	2	2	1	13	13	13	Phage tail, tail length tape-measure protein H	Phage tail assembly chaperone	late	late	Group12-Group2	1	0	321	0
PC407	PC408	22	1	2	2	2	1	3	3	3	putative superinfection exclusion protein	Phage protein	early_left	early_left	Group3-Group7	0	0	30	0
PC351	PC387	12	1	2	2	2	1	3	3	3	Phage tail, component G	Phage tail, component T	late	late	Group5-Group8	0	0	50	0
PC351	PC413	12	1	2	2	2	1	3	3	3	Phage tail, component G	Phage tail tip, assembly protein I	late	late	Group5-Group8	5	0	5409	61.5
PC387	PC413	12	1	2	2	2	1	3	3	3	Phage tail, component T	Phage tail tip, assembly protein I	late	late	Group5-Group8	4	0	5086	61.5
PC511	PC512	14	1	1	1	1	1	2	2	2	Phage protein	Phage protein	early_left	immunity	Group2-Group6	0	0	-13	0
PC511	PC513	14	1	1	1	1	1	2	2	2	Phage protein	hypothetical protein	early_left	immunity	Group2-Group6	1	0	446	0
PC512	PC513	14	1	1	1	1	1	2	2	2	Phage protein	hypothetical protein	immunity	immunity	Group2-Group6	0	0	72	0
PC514	PC515	13	1	1	1	1	1	2	2	2	Repressor protein CI	hypothetical protein	immunity	early_right	Group6-Group8	0	0	100.5	16.5
PC384	PC514	13	1	1	1	1	0.666667	3	2	2	Phage recombination protein NinB	Repressor protein CI	early_right	immunity	Group6-Group8	8.5	3.5	4768.5	1206.5
PC384	PC515	13	1	1	1	1	0.666667	3	2	2	Phage recombination protein NinB	hypothetical protein	early_right	early_right	Group6-Group8	7.5	3.5	4446	1190
PC377	PC522	9	1	1	1	1	0.666667	3	2	2	Putative prophage CPS-53 integrase	Gene 18 protein	unknown	early_left	Group2-Group7	0.5	0.5	249	0
PC377	PC526	9	1	1	1	1	0.666667	3	2	2	Putative prophage CPS-53 integrase	hypothetical protein	unknown	unknown	Group2-Group7	29.5	3.5	15229	269
PC522	PC526	9	1	1	1	1	1	2	2	2	Gene 18 protein	hypothetical protein	early_left	unknown	Group2-Group7	30.5	3.5	14779	269
PC308	PC377	9	1	1	1	1	0.4	4	3	2	Phage ea22 protein	Putative prophage CPS-53 integrase	early_left	unknown	Group2-Group7	2.5	0.5	857	0
PC308	PC522	9	1	1	1	1	0.5	4	2	2	Phage ea22 protein	Gene 18 protein	early_left	early_left	Group2-Group7	1	0	407	0
PC308	PC526	9	1	1	1	1	0.5	4	2	2	Phage ea22 protein	hypothetical protein	early_left	unknown	Group2-Group7	30.5	1.5	13838	269
PC523	PC524	8	1	1	1	1	1	2	2	2	FIG00640680: hypothetical protein	Phage DNA binding ATPase	early_left	early_left	Group3-Group7	0	0	-4	0
PC523	PC525	8	1	1	1	1	1	2	2	2	FIG00640680: hypothetical protein	Orf-66	early_left	early_left	Group3-Group7	1	0	685	0
PC524	PC525	8	1	1	1	1	1	2	2	2	Phage DNA binding ATPase	Orf-66	early_left	early_left	Group3-Group7	0	0	8	0
PC184	PC523	8	1	1	1	1	0.285714	7	2	2	Phage host-killing protein Kil	FIG00640680: hypothetical protein	early_left	early_left	Group3-Group7	2	0	870	0
PC184	PC524	8	1	1	1	1	0.285714	7	2	2	Phage host-killing protein Kil	Phage DNA binding ATPase	early_left	early_left	Group3-Group7	1	0	193	0
PC184	PC525	8	1	1	1	1	0.285714	7	2	2	Phage host-killing protein Kil	Orf-66	early_left	early_left	Group3-Group7	0	0	-4	0
PC531	PC532	28	1	1	1	1	1	2	2	2	UPF0759 protein YecE	Isochorismatase family protein YecD	unknown	unknown	Group11-Group8	0	0	-4	0
PC107	PC108	4	0.982143	56	55	55	1	13	13	13	Phage head, terminase DNA packaging protein A	Phage head, head-tail joining protein W	late	late	Group1-Group3;Group3-Group6;Group10-Group3;Group3-Group8;Group11-Group3;Group1-Group6;Group1-Group10;Group1-Group8;Group1-Group11;Group10-Group6;Group6-Group8;Group11-Group6;Group10-Group8;Group10-Group11;Group11-Group8	0	0	-4	3
PC108	PC109	4	0.982143	55	56	55	1	13	13	13	Phage head, head-tail joining protein W	Phage head, portal protein B	late	late	Group1-Group3;Group3-Group6;Group10-Group3;Group3-Group8;Group11-Group3;Group1-Group6;Group1-Group10;Group1-Group8;Group1-Group11;Group10-Group6;Group6-Group8;Group11-Group6;Group10-Group8;Group10-Group11;Group11-Group8	0	0	-4	0
PC108	PC112	4	0.982143	55	56	55	1	13	13	13	Phage head, head-tail joining protein W	Phage head, major capsid protein E	late	late	Group1-Group3;Group3-Group6;Group10-Group3;Group3-Group8;Group11-Group3;Group1-Group6;Group1-Group10;Group1-Group8;Group1-Group11;Group10-Group6;Group6-Group8;Group11-Group6;Group10-Group8;Group10-Group11;Group11-Group8	3	0	3295	27
PC88	PC95	1	0.933333	15	14	14	1	16	16	16	Phage protein	Phage endonuclease	late	late	Group12-Group2	6	0	6223	6
PC89	PC95	1	0.933333	15	14	14	1	16	16	16	major capsid protein	Phage endonuclease	late	late	Group12-Group2	5	0	5862	6
PC90	PC95	1	0.933333	15	14	14	1	16	16	16	Phage maturation protease	Phage endonuclease	late	late	Group12-Group2	4	0	4703	6
PC91	PC95	1	0.933333	15	14	14	1	16	16	16	Phage portal (connector) protein	Phage endonuclease	late	late	Group12-Group2	3	0	4008	6
PC92	PC95	1	0.933333	15	14	14	1	16	16	16	Phage terminase, large subunit (3p-extended COS ends)	Phage endonuclease	late	late	Group12-Group2	2	0	2734	6
PC93	PC95	1	0.933333	15	14	14	1	16	16	16	Phage terminase, small subunit	Phage endonuclease	late	late	Group12-Group2	1	0	1213	6
PC113	PC114	2	0.916667	11	12	11	1	13	13	13	Phage head, DNA packaging protein FI	Phage head, head-tail joining protein FII	late	late	Group1-Group3;Group10-Group6;Group11-Group6	0	0	11	1
PC113	PC2	2	0.916667	11	12	11	0.178082	13	73	13	Phage head, DNA packaging protein FI	Phage tail, component Z	late	late	Group1-Group3;Group10-Group6;Group11-Group6	1	0	376	3
PC113	PC3	2	0.916667	11	12	11	0.178082	13	73	13	Phage head, DNA packaging protein FI	Phage tail, component U	late	late	Group1-Group3;Group10-Group6;Group11-Group6	2	0	951	27
PC113	PC132	2	0.916667	11	12	11	0.923077	13	12	12	Phage head, DNA packaging protein FI	Phage tail, component G	late	late	Group1-Group3;Group10-Group6;Group11-Group6	4	0	2110	4.25
PC113	PC133	2	0.916667	11	12	11	0.923077	13	12	12	Phage head, DNA packaging protein FI	Phage tail, tail length tape-measure protein H	late	late	Group1-Group3;Group10-Group6;Group11-Group6	6	0	2941	106.25
PC10	PC12	5	0.910714	212	216	204	0.90625	62	60	58	Phage-encoded host-cell envelope protein Lom	Phage holin/antiholin component S	late	late	Group1-Group3	23	2	20269	579
PC195	PC80	21	0.9	9	10	9	0.352941	6	17	6	Phage repressor protein	SOS-response repressor and protease LexA (EC 3.4.21.88)	early_right	immunity	Group3-Group4;Group2-Group4;Group2-Group3	0	0	80	0
PC256	PC259	6	0.888889	9	8	8	1	5	5	5	integrase	Phage DNA invertase	early_left	unknown	Group6-Group8;Group11-Group6;Group2-Group6;Group11-Group8;Group11-Group2	0	0	323	15
PC257	PC259	6	0.888889	9	8	8	1	5	5	5	excisionase	Phage DNA invertase	early_left	unknown	Group6-Group8;Group11-Group6;Group2-Group6;Group11-Group8;Group11-Group2	1	0	1513	30
PC125	PC156	15	0.875	16	14	14	0.833333	12	10	10	essential recombination function protein Erf	hypothetical protein	early_left	early_left	Group2-Group5	0	0	-1	0
PC114	PC4	2	0.857143	12	14	12	0.178082	13	73	13	Phage head, head-tail joining protein FII	Phage tail, major tail protein V	late	late	Group1-Group3;Group10-Group6;Group11-Group6;Group10-Group11	2	0	989	23
PC2	PC4	2	0.857143	12	14	12	1	73	73	73	Phage tail, component Z	Phage tail, major tail protein V	late	late	Group1-Group3;Group10-Group6;Group11-Group6;Group10-Group11	1	0	399	3
PC3	PC4	2	0.857143	12	14	12	1	73	73	73	Phage tail, component U	Phage tail, major tail protein V	late	late	Group1-Group3;Group10-Group6;Group11-Group6;Group10-Group11	0	0	7	0
PC132	PC4	2	0.857143	12	14	12	0.164384	12	73	12	Phage tail, component G	Phage tail, major tail protein V	late	late	Group1-Group3;Group10-Group6;Group11-Group6;Group10-Group11	0	0	15	21
PC133	PC4	2	0.857143	12	14	12	0.164384	12	73	12	Phage tail, tail length tape-measure protein H	Phage tail, major tail protein V	late	late	Group1-Group3;Group10-Group6;Group11-Group6;Group10-Group11	2	0	846	79.25
PC114	PC137	2	0.833333	12	10	10	0.846154	13	11	11	Phage head, head-tail joining protein FII	Phage tail, component T	late	late	Group1-Group3;Group10-Group6;Group11-Group6;Group10-Group11	4	0	2149	11
PC132	PC137	2	0.833333	12	10	10	0.916667	12	11	11	Phage tail, component G	Phage tail, component T	late	late	Group1-Group3;Group10-Group6;Group11-Group6;Group10-Group11	0	0	-19	13.5
PC137	PC2	2	0.833333	10	12	10	0.150685	11	73	11	Phage tail, component T	Phage tail, component Z	late	late	Group1-Group3;Group10-Group6;Group11-Group6;Group10-Group11	3	0	1559	24
PC137	PC3	2	0.833333	10	12	10	0.150685	11	73	11	Phage tail, component T	Phage tail, component U	late	late	Group1-Group3;Group10-Group6;Group11-Group6;Group10-Group11	2	0	1167	22.5
PC133	PC137	2	0.833333	12	10	10	0.916667	12	11	11	Phage tail, tail length tape-measure protein H	Phage tail, component T	late	late	Group1-Group3;Group10-Group6;Group11-Group6;Group10-Group11	0	0	-8	7.5
PC103	PC134	10	0.826087	23	19	19	0.733333	14	12	11	Uncharacterized protein YbcO	Phage DNA binding protein Roi	early_right	early_right	Group2-Group7;Group2-Group3;Group3-Group7	0	0	-1	0
PC100	PC87	20	0.806452	25	31	25	0.9375	15	16	15	Phage transcriptional regulator Cro (ACLAME 1223)	Phage repressor protein cI	early_right	immunity	Group2-Group3;Group2-Group7;Group3-Group7	0	0	100	6
PC106	PC107	4	0.785714	44	56	44	1	13	13	13	Phage head, terminase subunit Nu1	Phage head, terminase DNA packaging protein A	late	late	Group1-Group3;Group3-Group6;Group3-Group8;Group11-Group3;Group1-Group6;Group1-Group8;Group1-Group11;Group6-Group8;Group11-Group6;Group11-Group8	0	0	-26	0
PC106	PC109	4	0.785714	44	56	44	1	13	13	13	Phage head, terminase subunit Nu1	Phage head, portal protein B	late	late	Group1-Group3;Group3-Group6;Group3-Group8;Group11-Group3;Group1-Group6;Group1-Group8;Group1-Group11;Group6-Group8;Group11-Group6;Group11-Group8	2	0	2099	0
PC106	PC112	4	0.785714	44	56	44	1	13	13	13	Phage head, terminase subunit Nu1	Phage head, major capsid protein E	late	late	Group1-Group3;Group3-Group6;Group3-Group8;Group11-Group3;Group1-Group6;Group1-Group8;Group1-Group11;Group6-Group8;Group11-Group6;Group11-Group8	5	0	5398	27
PC113	PC4	2	0.785714	11	14	11	0.178082	13	73	13	Phage head, DNA packaging protein FI	Phage tail, major tail protein V	late	late	Group1-Group3;Group10-Group6;Group11-Group6	3	0	1354	24
PC5	PC8	5	0.784504	399	338	324	0.956522	68	67	66	Phage tail tip, assembly protein L	Phage tail tip, assembly protein K	late	late	Group1-Group3	0	0	74	72
PC106	PC108	4	0.767857	44	55	43	1	13	13	13	Phage head, terminase subunit Nu1	Phage head, head-tail joining protein W	late	late	Group1-Group3;Group3-Group6;Group3-Group8;Group11-Group3;Group1-Group6;Group1-Group8;Group1-Group11;Group6-Group8;Group11-Group6;Group11-Group8	1	0	1896	0
PC110	PC114	2	0.75	16	12	12	1	13	13	13	Phage head, head-tail preconnector protease C / Phage head, scaffolding domain Nu3	Phage head, head-tail joining protein FII	late	late	Group1-Group3;Group10-Group6;Group11-Group6;Group10-Group11	3	0	1874	29.25
PC110	PC2	2	0.75	16	12	12	0.178082	13	73	13	Phage head, head-tail preconnector protease C / Phage head, scaffolding domain Nu3	Phage tail, component Z	late	late	Group1-Group3;Group10-Group6;Group11-Group6;Group10-Group11	4	0	2239	27.25
PC110	PC3	2	0.75	16	12	12	0.178082	13	73	13	Phage head, head-tail preconnector protease C / Phage head, scaffolding domain Nu3	Phage tail, component U	late	late	Group1-Group3;Group10-Group6;Group11-Group6;Group10-Group11	5	0	2814	4.75
PC110	PC132	2	0.75	16	12	12	0.923077	13	12	12	Phage head, head-tail preconnector protease C / Phage head, scaffolding domain Nu3	Phage tail, component G	late	late	Group1-Group3;Group10-Group6;Group11-Group6;Group10-Group11	7	0	3973	24.25
PC110	PC133	2	0.75	16	12	12	0.923077	13	12	12	Phage head, head-tail preconnector protease C / Phage head, scaffolding domain Nu3	Phage tail, tail length tape-measure protein H	late	late	Group1-Group3;Group10-Group6;Group11-Group6;Group10-Group11	9	0	4801	59.25
PC111	PC114	2	0.75	16	12	12	1	13	13	13	Phage head, head-DNA stabilization protein D	Phage head, head-tail joining protein FII	late	late	Group1-Group3;Group10-Group6;Group11-Group6;Group10-Group11	2	0	1532	29.25
PC111	PC2	2	0.75	16	12	12	0.178082	13	73	13	Phage head, head-DNA stabilization protein D	Phage tail, component Z	late	late	Group1-Group3;Group10-Group6;Group11-Group6;Group10-Group11	3	0	1897	27.25
PC111	PC3	2	0.75	16	12	12	0.178082	13	73	13	Phage head, head-DNA stabilization protein D	Phage tail, component U	late	late	Group1-Group3;Group10-Group6;Group11-Group6;Group10-Group11	4	0	2472	4.75
PC111	PC132	2	0.75	16	12	12	0.923077	13	12	12	Phage head, head-DNA stabilization protein D	Phage tail, component G	late	late	Group1-Group3;Group10-Group6;Group11-Group6;Group10-Group11	6	0	3631	24.25
PC111	PC133	2	0.75	16	12	12	0.923077	13	12	12	Phage head, head-DNA stabilization protein D	Phage tail, tail length tape-measure protein H	late	late	Group1-Group3;Group10-Group6;Group11-Group6;Group10-Group11	8	0	4459	59.25
PC113	PC137	2	0.75	11	10	9	0.846154	13	11	11	Phage head, DNA packaging protein FI	Phage tail, component T	late	late	Group1-Group3;Group10-Group6;Group11-Group6	5	0	2514	10.5
PC5	PC9	5	0.736211	399	325	307	0.956522	68	67	66	Phage tail tip, assembly protein L	Phage tail tip, host specificity protein J	late	late	Group1-Group3	2	0	1354	1
PC82	PC88	1	0.733333	11	15	11	0.941176	17	16	16	Phage tail tip, assembly protein M	Phage protein	late	late	Group12-Group2	8	0.25	6157	117.5
PC82	PC89	1	0.733333	11	15	11	0.941176	17	16	16	Phage tail tip, assembly protein M	major capsid protein	late	late	Group12-Group2	9	0.25	6518	119.75
PC82	PC90	1	0.733333	11	15	11	0.941176	17	16	16	Phage tail tip, assembly protein M	Phage maturation protease	late	late	Group12-Group2	10	0.25	7677	117.5
PC82	PC91	1	0.733333	11	15	11	0.941176	17	16	16	Phage tail tip, assembly protein M	Phage portal (connector) protein	late	late	Group12-Group2	11	0.25	8372	117.5
PC82	PC92	1	0.733333	11	15	11	0.941176	17	16	16	Phage tail tip, assembly protein M	Phage terminase, large subunit (3p-extended COS ends)	late	late	Group12-Group2	12	0.25	9646	117.5
PC82	PC93	1	0.733333	11	15	11	0.941176	17	16	16	Phage tail tip, assembly protein M	Phage terminase, small subunit	late	late	Group12-Group2	13	0.25	11167	117.5
PC120	PC88	1	0.733333	11	15	11	0.705882	13	16	12	Phage capsid and scaffold	Phage protein	late	late	Group12-Group2	1	0	334	0
PC120	PC89	1	0.733333	11	15	11	0.705882	13	16	12	Phage capsid and scaffold	major capsid protein	late	late	Group12-Group2	2	0	694	3
PC120	PC90	1	0.733333	11	15	11	0.705882	13	16	12	Phage capsid and scaffold	Phage maturation protease	late	late	Group12-Group2	3	0	1854	0
PC120	PC91	1	0.733333	11	15	11	0.705882	13	16	12	Phage capsid and scaffold	Phage portal (connector) protein	late	late	Group12-Group2	4	0	2549	0
PC120	PC92	1	0.733333	11	15	11	0.705882	13	16	12	Phage capsid and scaffold	Phage terminase, large subunit (3p-extended COS ends)	late	late	Group12-Group2	5	0	3823	0
PC120	PC93	1	0.733333	11	15	11	0.705882	13	16	12	Phage capsid and scaffold	Phage terminase, small subunit	late	late	Group12-Group2	6	0	5344	0
PC81	PC88	1	0.733333	11	15	11	0.941176	17	16	16	Phage head-tail adapter	Phage protein	late	late	Group12-Group2	0	0	-1	0
PC81	PC89	1	0.733333	11	15	11	0.941176	17	16	16	Phage head-tail adapter	major capsid protein	late	late	Group12-Group2	1	0	359	3
PC81	PC90	1	0.733333	11	15	11	0.941176	17	16	16	Phage head-tail adapter	Phage maturation protease	late	late	Group12-Group2	2	0	1519	0
PC81	PC91	1	0.733333	11	15	11	0.941176	17	16	16	Phage head-tail adapter	Phage portal (connector) protein	late	late	Group12-Group2	3	0	2214	0
PC81	PC92	1	0.733333	11	15	11	0.941176	17	16	16	Phage head-tail adapter	Phage terminase, large subunit (3p-extended COS ends)	late	late	Group12-Group2	4	0	3488	0
PC81	PC93	1	0.733333	11	15	11	0.941176	17	16	16	Phage head-tail adapter	Phage terminase, small subunit	late	late	Group12-Group2	5	0	5009	0
PC137	PC4	2	0.714286	10	14	10	0.150685	11	73	11	Phage tail, component T	Phage tail, major tail protein V	late	late	Group1-Group3;Group10-Group6;Group11-Group6;Group10-Group11	1	0	419	24
PC47	PC63	7	0.692308	195	135	135	0.846154	26	22	22	Phage holin/antiholin component S	Phage antitermination protein Q	late	early_right	Group2-Group4;Group4-Group7;Group3-Group4;Group4-Group5;Group2-Group7;Group2-Group3;Group2-Group5;Group3-Group7;Group5-Group7;Group3-Group5	0	1	434	6
PC110	PC113	2	0.6875	16	11	11	1	13	13	13	Phage head, head-tail preconnector protease C / Phage head, scaffolding domain Nu3	Phage head, DNA packaging protein FI	late	late	Group1-Group3;Group10-Group6;Group11-Group6	2	0	1464	16
PC111	PC113	2	0.6875	16	11	11	1	13	13	13	Phage head, head-DNA stabilization protein D	Phage head, DNA packaging protein FI	late	late	Group1-Group3;Group10-Group6;Group11-Group6	1	0	1122	16
PC110	PC4	2	0.666667	16	14	12	0.178082	13	73	13	Phage head, head-tail preconnector protease C / Phage head, scaffolding domain Nu3	Phage tail, major tail protein V	late	late	Group1-Group3;Group10-Group6;Group11-Group6;Group10-Group11	6	0	3217	6.25
PC111	PC4	2	0.666667	16	14	12	0.178082	13	73	13	Phage head, head-DNA stabilization protein D	Phage tail, major tail protein V	late	late	Group1-Group3;Group10-Group6;Group11-Group6;Group10-Group11	5	0	2875	6.25
PC82	PC95	1	0.666667	11	14	10	0.941176	17	16	16	Phage tail tip, assembly protein M	Phage endonuclease	late	late	Group12-Group2	15	0	12713	444.5
PC120	PC95	1	0.666667	11	14	10	0.705882	13	16	12	Phage capsid and scaffold	Phage endonuclease	late	late	Group12-Group2	8	0	7006	5.5
PC81	PC95	1	0.666667	11	14	10	0.941176	17	16	16	Phage head-tail adapter	Phage endonuclease	late	late	Group12-Group2	7	0	6560	5.5
PC323	PC406	3	0.666667	3	2	2	0.75	4	3	3	hypothetical protein	probable major tail subunit	late	late	Group12-Group2	12	1	9901	1240
PC119	PC323	3	0.666667	2	3	2	0.307692	13	4	4	putative structure; Structural component (Phage or Prophage Related)	hypothetical protein	late	late	Group12-Group2	11	1	9377	1177.5
PC118	PC323	3	0.666667	2	3	2	0.307692	13	4	4	Phage tail assembly chaperone	hypothetical protein	late	late	Group12-Group2	13	1	10357	1205.5
PC116	PC323	3	0.666667	2	3	2	0.307692	13	4	4	Phage tail, tail length tape-measure protein H	hypothetical protein	late	late	Group12-Group2	15	1	13960	2647
PC8	PC9	5	0.661654	338	325	264	0.970588	67	67	66	Phage tail tip, assembly protein K	Phage tail tip, host specificity protein J	late	late	Group1-Group3	1	0	605	0
PC46	PC75	10	0.654545	53	38	36	0.4375	26	20	14	Phage protein NinH	Holliday junction resolvase / Crossover junction endodeoxyribonuclease rusA (EC 3.1.22.-)	early_right	early_right	Group2-Group7;Group2-Group3;Group2-Group5;Group3-Group7;Group5-Group7;Group3-Group5	0	0	-4	0
PC47	PC48	7	0.626609	195	184	146	0.821429	26	25	23	Phage holin/antiholin component S	Phage protein NinE	late	early_right	Group2-Group4;Group4-Group7;Group3-Group4;Group4-Group5;Group2-Group7;Group2-Group3;Group2-Group5;Group3-Group7;Group5-Group7;Group3-Group5	7	1	2772	295
PC110	PC137	2	0.625	16	10	10	0.846154	13	11	11	Phage head, head-tail preconnector protease C / Phage head, scaffolding domain Nu3	Phage tail, component T	late	late	Group1-Group3;Group10-Group6;Group11-Group6;Group10-Group11	8	0	4377	26
PC111	PC137	2	0.625	16	10	10	0.846154	13	11	11	Phage head, head-DNA stabilization protein D	Phage tail, component T	late	late	Group1-Group3;Group10-Group6;Group11-Group6;Group10-Group11	7	0	4035	26
PC258	PC259	6	0.625	5	8	5	0.666667	5	5	4	hypothetical protein	Phage DNA invertase	early_left	unknown	Group6-Group8;Group11-Group6;Group11-Group8	2	3.75	1767	3251.25
PC190	PC68	26	0.625	7	6	5	0.166667	7	21	4	Phage tail tip, assembly protein M	Phage tail tip, assembly protein I	late	late	Group10-Group6;Group11-Group6;Group10-Group11	2	0	1484	3
PC103	PC75	10	0.605263	23	38	23	0.7	14	20	14	Uncharacterized protein YbcO	Holliday junction resolvase / Crossover junction endodeoxyribonuclease rusA (EC 3.1.22.-)	early_right	early_right	Group2-Group7;Group2-Group3;Group3-Group7	0	0	-4	0
PC258	PC402	6	0.6	5	3	3	0.6	5	3	3	hypothetical protein	Phage DNA replication protein O	early_left	early_right	Group6-Group8;Group11-Group6;Group11-Group8	15	1.5	9804	805
PC48	PC63	7	0.595	184	135	119	0.807692	25	22	21	Phage protein NinE	Phage antitermination protein Q	early_right	early_right	Group2-Group4;Group4-Group7;Group3-Group4;Group4-Group5;Group2-Group7;Group2-Group3;Group2-Group5;Group3-Group7;Group5-Group7;Group3-Group5	5	0.25	1712	101.25
PC135	PC147	23	0.583333	10	9	7	0.533333	12	11	8	Phage protein	Phage protein	early_left	early_left	Group2-Group5	0	0	-26	0
PC173	PC239	18	0.571429	7	4	4	0.625	8	5	5	Phage DNA replication protein P	Phage DNA replication protein O	early_right	early_right	Group2-Group3	0	0	-4	0
PC173	PC240	18	0.571429	7	4	4	0.625	8	5	5	Phage DNA replication protein P	Phage exclusion protein ren	early_right	early_right	Group2-Group3	0	0	-4	0
PC44	PC63	7	0.564706	131	135	96	0.814815	27	22	22	Phage protein NinF	Phage antitermination protein Q	early_right	early_right	Group2-Group4;Group4-Group7;Group3-Group4;Group4-Group5;Group2-Group7;Group2-Group3;Group2-Group5;Group3-Group7;Group5-Group7;Group3-Group5	4	1	1446	301.5
PC57	PC58	25	0.56044	91	51	51	1	24	24	24	Phage tail tip, assembly protein K	Phage tail tip, host specificity protein J	late	late	Group2-Group6;Group11-Group6;Group12-Group6;Group11-Group2;Group12-Group2;Group10-Group6;Group5-Group8;Group11-Group12	2	0	982	46
PC256	PC258	6	0.555556	9	5	5	0.666667	5	5	4	integrase	hypothetical protein	early_left	early_left	Group6-Group8;Group11-Group6;Group11-Group8	1	0	235	0
PC257	PC258	6	0.555556	9	5	5	0.666667	5	5	4	excisionase	hypothetical protein	early_left	early_left	Group6-Group8;Group11-Group6;Group11-Group8	0	0	41	0
PC44	PC48	7	0.551724	131	184	112	0.857143	27	25	24	Phage protein NinF	Phage protein NinE	early_right	early_right	Group3-Group4;Group2-Group4;Group4-Group7;Group4-Group5;Group2-Group3;Group3-Group7;Group3-Group5;Group2-Group7;Group2-Group5;Group5-Group7	0	1	-4	361
PC102	PC125	15	0.538462	24	16	14	0.529412	14	12	9	Phage host-killing protein Kil	essential recombination function protein Erf	early_left	early_left	Group2-Group5	2	1	256	0
PC47	PC69	7	0.517949	195	101	101	0.769231	26	20	20	Phage holin/antiholin component S	Phage anti-RecBCD 2	late	early_left	Group2-Group4;Group4-Group7;Group3-Group4;Group4-Group5;Group2-Group7;Group2-Group3;Group2-Group5;Group3-Group7;Group5-Group7;Group3-Group5	26	3.5	12081	927
PC44	PC47	7	0.516279	131	195	111	0.962963	27	26	26	Phage protein NinF	Phage holin/antiholin component S	early_right	late	Group2-Group4;Group4-Group7;Group3-Group4;Group4-Group5;Group2-Group7;Group2-Group3;Group2-Group5;Group3-Group7;Group5-Group7;Group3-Group5	5	2	2600	191
PC12	PC5	5	0.511057	216	399	208	0.855072	60	68	59	Phage holin/antiholin component S	Phage tail tip, assembly protein L	late	late	Group1-Group3	19	2	14643	458.75
PC60	PC61	24	0.510204	92	56	50	1	23	23	23	hypothetical protein	Phage protein	late	late	Group2-Group6;Group6-Group8;Group2-Group8;Group11-Group2;Group2-Group5;Group5-Group6;Group11-Group6;Group10-Group12;Group5-Group8;Group11-Group8;Group11-Group5	0	0	-1	0
PC12	PC8	5	0.505435	216	338	186	0.867647	60	67	59	Phage holin/antiholin component S	Phage tail tip, assembly protein K	late	late	Group1-Group3	20	2	15476	495

## Sheet: Table S6
Protein cluster	Annotation	Operon	Distance to previous gene in module (in number of genes)
Module 1
PC82	Phage tail tip, assembly protein M	late
PC120	Phage capsid and scaffold	late	6
PC81	Phage head-tail adapter	late	0
PC88	Phage protein	late	0
PC89	major capsid protein	late	0
PC90	Phage maturation protease	late	0
PC91	Phage portal (connector) protein	late	0
PC92	Phage terminase, large subunit (3p-extended COS ends)	late	0
PC93	Phage terminase, small subunit	late	0
PC95	Phage endonuclease	late	1
Module 2
PC110	Phage head, head-tail preconnector protease C / Phage head, scaffolding domain Nu3	late
PC111	Phage head, head-DNA stabilization protein D	late	0
PC113	Phage head, DNA packaging protein FI	late	1
PC114	Phage head, head-tail joining protein FII	late	0
PC2	Phage tail, component Z	late	0
PC3	Phage tail, component U	late	0
PC4	Phage tail, major tail protein V	late	0
PC132	Phage tail, component G	late	0
PC137	Phage tail, component T	late	0
PC133	Phage tail, tail length tape-measure protein H	late	0
Module 3
PC323	hypothetical protein	late
PC119	putative structure; Structural component (Phage or Prophage Related)	late	11
PC406	probable major tail subunit	late	0
PC118	Phage tail assembly chaperone	late	0
PC116	Phage tail, tail length tape-measure protein H	late	1
Module 4
PC106	Phage head, terminase subunit Nu1	late
PC107	Phage head, terminase DNA packaging protein A	late	0
PC108	Phage head, head-tail joining protein W	late	0
PC109	Phage head, portal protein B	late	0
PC112	Phage head, major capsid protein E	late	2
Module 5
PC10	Phage-encoded host-cell envelope protein Lom	late
PC12	Phage holin/antiholin component S	late	23
PC5	Phage tail tip, assembly protein L	late	19
PC8	Phage tail tip, assembly protein K	late	0
PC9	Phage tail tip, host specificity protein J	late	1
Module 6
PC259	Phage DNA invertase	unknown
PC256	integrase	early_left	0
PC257	excisionase	early_left	0
PC258	hypothetical protein	early_left	0
PC402	Phage DNA replication protein O	early_right	15
Module 7
PC48	Phage protein NinE	early_right
PC44	Phage protein NinF	early_right	0
PC63	Phage antitermination protein Q	early_right	4
PC47	Phage holin/antiholin component S	late	0
PC69	Phage anti-RecBCD 2	early_left	26
Module 8
PC523	FIG00640680: hypothetical protein	early_left
PC524	Phage DNA binding ATPase	early_left	0
PC525	Orf-66	early_left	0
PC184	Phage host-killing protein Kil	early_left	0
Module 9
PC526	hypothetical protein	unknown
PC377	Putative prophage CPS-53 integrase	unknown	29.5
PC522	Gene 18 protein	early_left	0.5
PC308	Phage ea22 protein	early_left	1
Module 10
PC46	Phage protein NinH	early_right
PC75	Holliday junction resolvase / Crossover junction endodeoxyribonuclease rusA (EC 3.1.22.-)	early_right	0
PC103	Uncharacterized protein YbcO	early_right	0
PC134	Phage DNA binding protein Roi	early_right	0
Module 11
PC223	DNA stabilization, phage-associated	late
PC216	Phage head decoration protein (P22 Dec-like)	late	1
PC217	Phage DNA transfer protein	late	0
PC219	Phage protein	unknown	3
Module 12
PC351	Phage tail, component G	late
PC387	Phage tail, component T	late	0
PC413	Phage tail tip, assembly protein I	late	4
Module 13
PC514	Repressor protein CI	immunity
PC515	hypothetical protein	early_right	0
PC384	Phage recombination protein NinB	early_right	7.5
Module 14
PC511	Phage protein	early_left
PC512	Phage protein	immunity	0
PC513	hypothetical protein	immunity	0
Module 15
PC102	Phage host-killing protein Kil	early_left
PC125	essential recombination function protein Erf	early_left	2
PC156	hypothetical protein	early_left	0
Module 16
PC395	hypothetical protein	early_left
PC396	Phage protein	early_left	0
PC390	hypothetical protein	early_left	11
Module 17
PC316	Gifsy-2 prophage RecT	early_left
PC319	prophage Kil protein	early_left	3
PC386	Phage holin	late	27
Module 18
PC239	Phage DNA replication protein O	early_right
PC173	Phage DNA replication protein P	early_right	0
PC240	Phage exclusion protein ren	early_right	0
Module 19
PC338	Orf80	late
PC339	FIG01047621: hypothetical protein	late	0
Module 20
PC87	Phage repressor protein cI	immunity
PC100	Phage transcriptional regulator Cro (ACLAME 1223)	early_right	0
Module 21
PC80	SOS-response repressor and protease LexA (EC 3.4.21.88)	immunity
PC195	Phage repressor protein	early_right	0
Module 22
PC407	putative superinfection exclusion protein	early_left
PC408	Phage protein	early_left	0
Module 23
PC135	Phage protein	early_left
PC147	Phage protein	early_left	0
Module 24
PC60	hypothetical protein	late
PC61	Phage protein	late	0
Module 25
PC57	Phage tail tip, assembly protein K	late
PC58	Phage tail tip, host specificity protein J	late	2
Module 26
PC68	Phage tail tip, assembly protein I	late
PC190	Phage tail tip, assembly protein M	late	2
Module 27
PC311	hypothetical protein	early_left
PC312	Phage protein ea47	early_left	0
Module 28
PC531	UPF0759 protein YecE	unknown
PC532	Isochorismatase family protein YecD	unknown	0

## Sheet: Table S7
A) Within-cluster similarity
Cluster	Number of proteins	Number of pairs	Average identity
Cro
PC100*	15	105	76.7943
PC195*	6	15	99.1467
PC403	3	3	60.7333
PC411	3	3	55.6
PC504	2	1	72.4
PC515*	2	1	98.6
PC835	1
PC847	1
CI
PC53	24	276	99.2051
PC80*	17	136	53.0824
PC87*	16	120	67.5492
PC403	3	3	60.7333
PC503	2	1	99.2
PC514*	2	1	81.8
PC621	1
Kil
PC102*	14	91	97.9341
PC184*	7	21	64.2143
PC319*	4	6	68.05
B) Between-cluster similarities
Cluster 1	Cluster 2	Number of total pairs	Number of pairs with blast hit	Average identity
Cro, cI
PC53	PC80	408	408	27.8326
PC53	PC87	384	384	22.3807
PC80	PC87	272	272	33.5158
PC80	PC403	51	5	15.92
PC80	PC411	51	6	13.2167
PC80	PC514	34	2	23.5
PC80	PC621	17	1	21.9
PC87	PC411	48	2	12.6
PC100	PC835	15	9	36.4
PC503	PC514	4	2	21.6
PC503	PC621	2	2	35
PC514	PC621	2	2	23.6
Kil
PC102	PC184	98	95	31.5105
